# Supplementary material for: 14-Eth­oxy-4,6,9-trimethyl-8,12-dioxa-4,6-diaza­tetra­cyclo­[8.8.0.02,7.013,18]octa­deca-2(7),13,15,17-tetra­ene-3,5,11-trione
Source: Acta Crystallogr Sect E Struct Rep Online. 2013 Jan 23;69(Pt 2):o272. doi: 10.1107/S1600536813000743 (PMC3569800; doi:10.1107/S1600536813000743)
Supplement: Supplementary file 1 [file e-69-0o272-sup1.cif]

##############################################################################
#                                                                            #
# This CIF contains the data in a paper accepted for publication in          #
# Acta Crystallographica Section E. It conforms to the requirements of       #
# Notes for Authors for Acta Crystallographica Section E, and has been       #
# peer reviewed under the auspices of the IUCr Commission on Journals.       #
#                                                                            #
# Full details of the Crystallographic Information File format               #
# are given in the paper "The Crystallographic Information File (CIF):       #
# a New Standard Archive File for Crystallography" by S. R. Hall, F. H.      #
# Allen and I. D. Brown [Acta Cryst. (1991), A47, 655-685].                  #
#                                                                            #
# The current version of the core CIF dictionary is obtainable from          #
# ftp://ftp.iucr.org/pub/cif_core.dic.                                       #
#                                                                            #
# Software is freely available for graphical display of the structure(s)     #
# in this CIF. For information consult the CIF software page                 #
# http://www.iucr.org/resources/cif/software.                                #
#                                                                            #
# This file may be used for bona fide research purposes within the           #
# scientific community so long as proper attribution is given to the journal # 
# article from which it was obtained.                                        #
#                                                                            #
##############################################################################
data_I
_audit_creation_method     SHELXL-97
_chemical_name_systematic
;
14-Ethoxy-4,6,9-trimethyl-8,12-dioxa-4,6-
diazatetracyclo[8.8.0.0^2,7^.0^13,18^]octadeca-
2(7),13,15,17-tetraene-3,5,11-trione
;
_chemical_name_common     ?
_chemical_formula_moiety     'C19 H20 N2 O6'
_chemical_formula_sum     'C19 H20 N2 O6'
_chemical_formula_iupac     'C19 H20 N2 O6'
_chemical_formula_weight     372.37
_chemical_melting_point     ?
_symmetry_cell_setting     monoclinic
_symmetry_space_group_name_H-M     'P 21/n'
_symmetry_space_group_name_hall     '-P 2yn'
loop_
    _symmetry_equiv_pos_as_xyz
    'x, y, z'
    '-x+1/2, y+1/2, -z+1/2'
    '-x, -y, -z'
    'x-1/2, -y-1/2, z-1/2'
_cell_length_a     9.3526(3)
_cell_length_b     17.9559(5)
_cell_length_c     10.9158(3)
_cell_angle_alpha     90.00
_cell_angle_beta     101.3460(10)
_cell_angle_gamma     90.00
_cell_volume     1797.31(9)
_cell_formula_units_Z     4
_cell_measurement_reflns_used     8834
_cell_measurement_theta_min     2.05
_cell_measurement_theta_max     31.20
_cell_measurement_temperature     293(2)
_exptl_crystal_description     block
_exptl_crystal_colour     colourless
_exptl_crystal_size_max     0.25
_exptl_crystal_size_mid     0.20
_exptl_crystal_size_min     0.20
_exptl_crystal_density_diffrn     1.376
_exptl_crystal_density_meas     ?
_exptl_crystal_density_method     'not measured'
_exptl_crystal_F_000     784
_exptl_absorpt_coefficient_mu     0.104
_exptl_absorpt_correction_type     multi-scan
_exptl_absorpt_process_details     '(SADABS; Bruker 2004)'
_exptl_absorpt_correction_T_min     0.9790
_exptl_absorpt_correction_T_max     0.9831
_exptl_special_details     ?
_diffrn_ambient_temperature     293(2)
_diffrn_radiation_type     MoK\a
_diffrn_radiation_wavelength     0.71073
_diffrn_radiation_source     'fine-focus sealed tube'
_diffrn_radiation_monochromator     graphite
_diffrn_measurement_device_type     'Bruker Kappa APEXII CCD'
_diffrn_measurement_method     '\w and \f scan'
_diffrn_detector_area_resol_mean     .
_diffrn_reflns_number     21571
_diffrn_reflns_av_R_equivalents     0.0244
_diffrn_reflns_av_sigmaI/netI     0.0259
_diffrn_reflns_theta_min     2.22
_diffrn_reflns_theta_max     31.23
_diffrn_reflns_theta_full     31.23
_diffrn_measured_fraction_theta_max     0.960
_diffrn_measured_fraction_theta_full     0.960
_diffrn_reflns_limit_h_min     -13
_diffrn_reflns_limit_h_max     13
_diffrn_reflns_limit_k_min     -26
_diffrn_reflns_limit_k_max     25
_diffrn_reflns_limit_l_min     -15
_diffrn_reflns_limit_l_max     9
_diffrn_standards_number     .
_diffrn_standards_interval_count     .
_diffrn_standards_interval_time     .
_diffrn_standards_decay_%     0
_refine_special_details
;
Refinement of <i>F</i>^2^ against ALL reflections. The weighted <i>R</i>-factor
<i>wR</i> and goodness of fit <i>S</i> are based on <i>F</i>^2^, conventional
<i>R</i>-factors <i>R</i> are based on <i>F</i>, with <i>F</i> set to zero for
negative <i>F</i>^2^. The threshold expression of <i>F</i>^2^ >
\s(<i>F</i>^2^) is used only for calculating <i>R</i>-factors(gt) <i>etc</i>.
and is not relevant to the choice of reflections for refinement.
<i>R</i>-factors based on <i>F</i>^2^ are statistically about twice as large
as those based on <i>F</i>, and <i>R</i>- factors based on ALL data will be
even larger.
;
_reflns_number_total     5615
_reflns_number_gt     3743
_reflns_threshold_expression     I>2sigma(I)
_refine_ls_structure_factor_coef     Fsqd
_refine_ls_matrix_type     full
_refine_ls_R_factor_all     0.0772
_refine_ls_R_factor_gt     0.0493
_refine_ls_wR_factor_gt     0.1314
_refine_ls_wR_factor_ref     0.1505
_refine_ls_goodness_of_fit_ref     1.034
_refine_ls_restrained_S_all     1.034
_refine_ls_number_reflns     5615
_refine_ls_number_parameters     245
_refine_ls_number_restraints     0
_refine_ls_hydrogen_treatment     constr
_refine_ls_weighting_scheme     calc
_refine_ls_weighting_details
         'calc w=1/[\s^2^(Fo^2^)+(0.0701P)^2^+0.3178P] where P=(Fo^2^+2Fc^2^)/3'
_atom_sites_solution_hydrogens     geom
_atom_sites_solution_primary     direct
_atom_sites_solution_secondary     difmap
_refine_ls_shift/su_max     0.000
_refine_ls_shift/su_mean     0.000
_refine_diff_density_max     0.307
_refine_diff_density_min     -0.200
_refine_ls_extinction_method     '<i>SHELXL97</i> (Sheldrick, 2008)'
_refine_ls_extinction_coef     0.0038(11)
_refine_ls_extinction_expression
                                  'Fc^*^=kFc[1+0.001xFc^2^\l^3^/sin(2\q)]^-1/4^'
loop_
    _atom_type_symbol
    _atom_type_description
    _atom_type_scat_dispersion_real
    _atom_type_scat_dispersion_imag
    _atom_type_scat_source
    'C' 'C' 0.0033 0.0016
                         'International Tables Vol C Tables 4.2.6.8 and 6.1.1.4'
    'H' 'H' 0.0000 0.0000
                         'International Tables Vol C Tables 4.2.6.8 and 6.1.1.4'
    'N' 'N' 0.0061 0.0033
                         'International Tables Vol C Tables 4.2.6.8 and 6.1.1.4'
    'O' 'O' 0.0106 0.0060
                         'International Tables Vol C Tables 4.2.6.8 and 6.1.1.4'
_computing_data_collection     'APEX2 (Bruker, 2004)'
_computing_cell_refinement     'APEX2 and SAINT (Bruker, 2004)'
_computing_data_reduction     'SAINT and XPREP (Bruker, 2004)'
_computing_structure_solution     '<i>SHELXS97</i> (Sheldrick, 2008)'
_computing_structure_refinement     '<i>SHELXL97</i> (Sheldrick, 2008)'
_computing_molecular_graphics     '<i>ORTEP-3 for Windows</i> (Farrugia, 2012)'
_computing_publication_material     '<i>PLATON</i> (Spek, 2009)'
loop_
    _atom_site_type_symbol
    _atom_site_label
    _atom_site_fract_x
    _atom_site_fract_y
    _atom_site_fract_z
    _atom_site_U_iso_or_equiv
    _atom_site_adp_type
    _atom_site_calc_flag
    _atom_site_refinement_flags
    _atom_site_occupancy
    _atom_site_symmetry_multiplicity
    _atom_site_disorder_assembly
    _atom_site_disorder_group
    C C4 0.13936(13) 0.22959(7) 0.17644(11) 0.0356(3) Uani d . 1 1 . .
    H H4 0.2334 0.2050 0.2061 0.043 Uiso calc R 1 1 . .
    O O2 0.12546(11) 0.18881(6) -0.07686(9) 0.0488(3) Uani d . 1 1 . .
    O O4 -0.00265(11) 0.37272(5) 0.16207(10) 0.0509(3) Uani d . 1 1 . .
    C C3 0.15760(13) 0.28831(7) 0.07958(12) 0.0385(3) Uani d . 1 1 . .
    H H3 0.2385 0.3211 0.1163 0.046 Uiso calc R 1 1 . .
    C C5 0.09372(13) 0.26778(7) 0.28399(12) 0.0383(3) Uani d . 1 1 . .
    N N1 0.07800(14) 0.27406(8) 0.50011(11) 0.0533(3) Uani d . 1 1 . .
    O O3 0.27612(11) 0.27910(7) -0.09473(10) 0.0570(3) Uani d . 1 1 . .
    O O6 0.18464(12) 0.17436(7) 0.42755(10) 0.0582(3) Uani d . 1 1 . .
    C C9 0.03042(13) 0.17227(7) 0.11316(12) 0.0359(3) Uani d . 1 1 . .
    N N2 -0.01928(14) 0.37032(8) 0.36503(13) 0.0546(3) Uani d . 1 1 . .
    C C2 0.01853(15) 0.33507(7) 0.04908(13) 0.0423(3) Uani d . 1 1 . .
    H H2 -0.0645 0.3019 0.0203 0.051 Uiso calc R 1 1 . .
    C C6 0.02593(14) 0.33416(8) 0.26892(13) 0.0429(3) Uani d . 1 1 . .
    C C8 0.12327(14) 0.23418(9) 0.40514(12) 0.0443(3) Uani d . 1 1 . .
    C C15 0.19303(14) 0.25353(8) -0.03619(12) 0.0422(3) Uani d . 1 1 . .
    C C10 0.02937(14) 0.15529(7) -0.01043(12) 0.0394(3) Uani d . 1 1 . .
    C C11 -0.06657(16) 0.10293(8) -0.07638(13) 0.0454(3) Uani d . 1 1 . .
    C C14 -0.07055(15) 0.13790(8) 0.17140(13) 0.0433(3) Uani d . 1 1 . .
    H H14 -0.0734 0.1493 0.2540 0.052 Uiso calc R 1 1 . .
    O O1 -0.05510(14) 0.09050(6) -0.19682(10) 0.0605(3) Uani d . 1 1 . .
    C C12 -0.16431(17) 0.06843(8) -0.01514(15) 0.0517(4) Uani d . 1 1 . .
    H H12 -0.2285 0.0328 -0.0563 0.062 Uiso calc R 1 1 . .
    C C13 -0.16670(17) 0.08690(8) 0.10732(15) 0.0516(4) Uani d . 1 1 . .
    H H13 -0.2346 0.0644 0.1471 0.062 Uiso calc R 1 1 . .
    C C16 -0.13766(19) 0.03015(9) -0.26109(15) 0.0594(4) Uani d . 1 1 . .
    H H16A -0.2410 0.0417 -0.2766 0.071 Uiso calc R 1 1 . .
    H H16B -0.1213 -0.0149 -0.2113 0.071 Uiso calc R 1 1 . .
    C C7 0.00306(18) 0.33991(11) 0.48375(16) 0.0592(4) Uani d . 1 1 . .
    O O5 -0.04221(16) 0.37072(9) 0.56792(13) 0.0855(5) Uani d . 1 1 . .
    C C18 0.1006(2) 0.24059(13) 0.62469(15) 0.0734(5) Uani d . 1 1 . .
    H H18A 0.1538 0.1948 0.6249 0.110 Uiso calc R 1 1 . .
    H H18B 0.0079 0.2307 0.6464 0.110 Uiso calc R 1 1 . .
    H H18C 0.1551 0.2743 0.6845 0.110 Uiso calc R 1 1 . .
    C C17 -0.0879(2) 0.01967(12) -0.38124(18) 0.0775(6) Uani d . 1 1 . .
    H H17A -0.1412 -0.0205 -0.4270 0.116 Uiso calc R 1 1 . .
    H H17B 0.0144 0.0082 -0.3646 0.116 Uiso calc R 1 1 . .
    H H17C -0.1047 0.0646 -0.4297 0.116 Uiso calc R 1 1 . .
    C C19 -0.1050(2) 0.43883(11) 0.3431(2) 0.0813(6) Uani d . 1 1 . .
    H H19A -0.1135 0.4538 0.2575 0.122 Uiso calc R 1 1 . .
    H H19B -0.0574 0.4774 0.3969 0.122 Uiso calc R 1 1 . .
    H H19C -0.2004 0.4302 0.3603 0.122 Uiso calc R 1 1 . .
    C C1 0.0188(2) 0.39517(9) -0.04694(17) 0.0625(4) Uani d . 1 1 . .
    H H1A -0.0728 0.4211 -0.0608 0.094 Uiso calc R 1 1 . .
    H H1C 0.0328 0.3732 -0.1238 0.094 Uiso calc R 1 1 . .
    H H1B 0.0964 0.4296 -0.0175 0.094 Uiso calc R 1 1 . .
loop_
    _atom_site_aniso_label
    _atom_site_aniso_U_11
    _atom_site_aniso_U_22
    _atom_site_aniso_U_33
    _atom_site_aniso_U_12
    _atom_site_aniso_U_13
    _atom_site_aniso_U_23
    C4 0.0312(5) 0.0409(6) 0.0348(6) 0.0038(5) 0.0069(5) 0.0008(5)
    O2 0.0530(6) 0.0568(6) 0.0407(5) -0.0071(5) 0.0197(4) -0.0078(4)
    O4 0.0557(6) 0.0419(5) 0.0550(6) 0.0095(4) 0.0102(5) -0.0018(4)
    C3 0.0338(6) 0.0433(7) 0.0378(6) -0.0037(5) 0.0056(5) 0.0004(5)
    C5 0.0337(6) 0.0455(7) 0.0354(6) -0.0006(5) 0.0063(5) -0.0050(5)
    N1 0.0478(7) 0.0770(9) 0.0351(6) -0.0090(6) 0.0083(5) -0.0115(6)
    O3 0.0472(6) 0.0811(8) 0.0460(6) -0.0100(5) 0.0172(5) 0.0057(5)
    O6 0.0537(6) 0.0729(7) 0.0452(6) 0.0102(6) 0.0027(5) 0.0103(5)
    C9 0.0362(6) 0.0346(6) 0.0373(6) 0.0044(5) 0.0082(5) -0.0003(5)
    N2 0.0510(7) 0.0551(8) 0.0589(8) 0.0028(6) 0.0140(6) -0.0192(6)
    C2 0.0408(7) 0.0396(7) 0.0446(7) 0.0010(5) 0.0035(5) 0.0017(5)
    C6 0.0367(6) 0.0453(7) 0.0464(7) -0.0019(5) 0.0073(5) -0.0100(6)
    C8 0.0331(6) 0.0612(9) 0.0368(6) -0.0047(6) 0.0026(5) -0.0045(6)
    C15 0.0351(6) 0.0540(8) 0.0373(6) 0.0001(6) 0.0069(5) 0.0043(6)
    C10 0.0416(7) 0.0382(6) 0.0402(6) 0.0013(5) 0.0126(5) -0.0017(5)
    C11 0.0527(8) 0.0407(7) 0.0418(7) 0.0033(6) 0.0071(6) -0.0053(6)
    C14 0.0458(7) 0.0429(7) 0.0433(7) -0.0003(6) 0.0135(6) 0.0008(6)
    O1 0.0773(8) 0.0580(7) 0.0462(6) -0.0103(6) 0.0123(5) -0.0163(5)
    C12 0.0510(8) 0.0416(7) 0.0601(9) -0.0067(6) 0.0052(7) -0.0045(7)
    C13 0.0511(8) 0.0475(8) 0.0588(9) -0.0084(6) 0.0172(7) 0.0019(7)
    C16 0.0656(10) 0.0489(8) 0.0585(9) 0.0060(7) -0.0005(7) -0.0188(7)
    C7 0.0491(8) 0.0773(11) 0.0524(9) -0.0082(8) 0.0126(7) -0.0248(8)
    O5 0.0845(9) 0.1113(11) 0.0661(8) 0.0010(8) 0.0283(7) -0.0401(8)
    C18 0.0725(11) 0.1111(16) 0.0368(8) -0.0087(11) 0.0110(8) -0.0010(9)
    C17 0.0926(14) 0.0744(12) 0.0624(11) 0.0085(11) 0.0076(10) -0.0287(10)
    C19 0.0893(14) 0.0655(11) 0.0923(15) 0.0240(10) 0.0258(11) -0.0246(11)
    C1 0.0695(11) 0.0531(9) 0.0621(10) 0.0046(8) 0.0062(8) 0.0156(8)
_geom_special_details
;
All e.s.d.'s (except the e.s.d. in the dihedral angle between two l.s. planes)
are estimated using the full covariance matrix. The cell e.s.d.'s are taken
into account individually in the estimation of e.s.d.'s in distances, angles
and torsion angles; correlations between e.s.d.'s in cell parameters are only
used when they are defined by crystal symmetry. An approximate (isotropic)
treatment of cell e.s.d.'s is used for estimating e.s.d.'s involving l.s.
planes.
;
loop_
    _geom_bond_atom_site_label_1
    _geom_bond_atom_site_label_2
    _geom_bond_site_symmetry_2
    _geom_bond_distance
    _geom_bond_publ_flag
    C4 C5 . 1.4926(18) ?
    C4 C9 . 1.5157(17) ?
    C4 C3 . 1.5263(18) ?
    C4 H4 . 0.9800 ?
    O2 C15 . 1.3552(17) ?
    O2 C10 . 1.3972(16) ?
    O4 C6 . 1.3373(18) ?
    O4 C2 . 1.4538(17) ?
    C3 C15 . 1.5038(19) ?
    C3 C2 . 1.5288(18) ?
    C3 H3 . 0.9800 ?
    C5 C6 . 1.3448(19) ?
    C5 C8 . 1.4301(19) ?
    N1 C7 . 1.368(2) ?
    N1 C8 . 1.3926(19) ?
    N1 C18 . 1.464(2) ?
    O3 C15 . 1.1910(16) ?
    O6 C8 . 1.2197(19) ?
    C9 C10 . 1.3812(18) ?
    C9 C14 . 1.3832(18) ?
    N2 C6 . 1.3695(18) ?
    N2 C7 . 1.384(2) ?
    N2 C19 . 1.462(2) ?
    C2 C1 . 1.505(2) ?
    C2 H2 . 0.9800 ?
    C10 C11 . 1.3975(19) ?
    C11 O1 . 1.3584(17) ?
    C11 C12 . 1.381(2) ?
    C14 C13 . 1.374(2) ?
    C14 H14 . 0.9300 ?
    O1 C16 . 1.4316(18) ?
    C12 C13 . 1.382(2) ?
    C12 H12 . 0.9300 ?
    C13 H13 . 0.9300 ?
    C16 C17 . 1.487(3) ?
    C16 H16A . 0.9700 ?
    C16 H16B . 0.9700 ?
    C7 O5 . 1.2175(19) ?
    C18 H18A . 0.9600 ?
    C18 H18B . 0.9600 ?
    C18 H18C . 0.9600 ?
    C17 H17A . 0.9600 ?
    C17 H17B . 0.9600 ?
    C17 H17C . 0.9600 ?
    C19 H19A . 0.9600 ?
    C19 H19B . 0.9600 ?
    C19 H19C . 0.9600 ?
    C1 H1A . 0.9600 ?
    C1 H1C . 0.9600 ?
    C1 H1B . 0.9600 ?
loop_
    _geom_angle_atom_site_label_1
    _geom_angle_atom_site_label_2
    _geom_angle_atom_site_label_3
    _geom_angle_site_symmetry_1
    _geom_angle_site_symmetry_3
    _geom_angle
    _geom_angle_publ_flag
    C5 C4 C9 . . 113.56(10) ?
    C5 C4 C3 . . 108.40(11) ?
    C9 C4 C3 . . 108.06(10) ?
    C5 C4 H4 . . 108.9 ?
    C9 C4 H4 . . 108.9 ?
    C3 C4 H4 . . 108.9 ?
    C15 O2 C10 . . 120.36(10) ?
    C6 O4 C2 . . 117.52(10) ?
    C15 C3 C4 . . 111.61(11) ?
    C15 C3 C2 . . 111.33(11) ?
    C4 C3 C2 . . 108.91(10) ?
    C15 C3 H3 . . 108.3 ?
    C4 C3 H3 . . 108.3 ?
    C2 C3 H3 . . 108.3 ?
    C6 C5 C8 . . 119.19(13) ?
    C6 C5 C4 . . 120.79(12) ?
    C8 C5 C4 . . 120.02(12) ?
    C7 N1 C8 . . 124.76(13) ?
    C7 N1 C18 . . 116.92(14) ?
    C8 N1 C18 . . 118.10(16) ?
    C10 C9 C14 . . 118.43(12) ?
    C10 C9 C4 . . 118.03(11) ?
    C14 C9 C4 . . 123.51(11) ?
    C6 N2 C7 . . 121.19(14) ?
    C6 N2 C19 . . 121.01(15) ?
    C7 N2 C19 . . 117.55(14) ?
    O4 C2 C1 . . 106.06(12) ?
    O4 C2 C3 . . 108.82(10) ?
    C1 C2 C3 . . 115.33(13) ?
    O4 C2 H2 . . 108.8 ?
    C1 C2 H2 . . 108.8 ?
    C3 C2 H2 . . 108.8 ?
    O4 C6 C5 . . 125.03(13) ?
    O4 C6 N2 . . 112.57(12) ?
    C5 C6 N2 . . 122.39(14) ?
    O6 C8 N1 . . 120.23(13) ?
    O6 C8 C5 . . 123.69(13) ?
    N1 C8 C5 . . 116.08(13) ?
    O3 C15 O2 . . 117.79(13) ?
    O3 C15 C3 . . 124.45(13) ?
    O2 C15 C3 . . 117.76(11) ?
    C9 C10 O2 . . 122.01(12) ?
    C9 C10 C11 . . 122.15(13) ?
    O2 C10 C11 . . 115.83(12) ?
    O1 C11 C12 . . 125.50(13) ?
    O1 C11 C10 . . 116.37(13) ?
    C12 C11 C10 . . 118.13(13) ?
    C13 C14 C9 . . 120.06(13) ?
    C13 C14 H14 . . 120.0 ?
    C9 C14 H14 . . 120.0 ?
    C11 O1 C16 . . 117.45(13) ?
    C11 C12 C13 . . 119.93(13) ?
    C11 C12 H12 . . 120.0 ?
    C13 C12 H12 . . 120.0 ?
    C14 C13 C12 . . 121.25(14) ?
    C14 C13 H13 . . 119.4 ?
    C12 C13 H13 . . 119.4 ?
    O1 C16 C17 . . 107.20(15) ?
    O1 C16 H16A . . 110.3 ?
    C17 C16 H16A . . 110.3 ?
    O1 C16 H16B . . 110.3 ?
    C17 C16 H16B . . 110.3 ?
    H16A C16 H16B . . 108.5 ?
    O5 C7 N1 . . 122.64(18) ?
    O5 C7 N2 . . 121.11(18) ?
    N1 C7 N2 . . 116.25(13) ?
    N1 C18 H18A . . 109.5 ?
    N1 C18 H18B . . 109.5 ?
    H18A C18 H18B . . 109.5 ?
    N1 C18 H18C . . 109.5 ?
    H18A C18 H18C . . 109.5 ?
    H18B C18 H18C . . 109.5 ?
    C16 C17 H17A . . 109.5 ?
    C16 C17 H17B . . 109.5 ?
    H17A C17 H17B . . 109.5 ?
    C16 C17 H17C . . 109.5 ?
    H17A C17 H17C . . 109.5 ?
    H17B C17 H17C . . 109.5 ?
    N2 C19 H19A . . 109.5 ?
    N2 C19 H19B . . 109.5 ?
    H19A C19 H19B . . 109.5 ?
    N2 C19 H19C . . 109.5 ?
    H19A C19 H19C . . 109.5 ?
    H19B C19 H19C . . 109.5 ?
    C2 C1 H1A . . 109.5 ?
    C2 C1 H1C . . 109.5 ?
    H1A C1 H1C . . 109.5 ?
    C2 C1 H1B . . 109.5 ?
    H1A C1 H1B . . 109.5 ?
    H1C C1 H1B . . 109.5 ?
loop_
    _geom_torsion_atom_site_label_1
    _geom_torsion_atom_site_label_2
    _geom_torsion_atom_site_label_3
    _geom_torsion_atom_site_label_4
    _geom_torsion_site_symmetry_1
    _geom_torsion_site_symmetry_2
    _geom_torsion_site_symmetry_3
    _geom_torsion_site_symmetry_4
    _geom_torsion
    _geom_torsion_publ_flag
    C5 C4 C3 C15 . . . . -175.85(10) ?
    C9 C4 C3 C15 . . . . -52.37(13) ?
    C5 C4 C3 C2 . . . . -52.53(13) ?
    C9 C4 C3 C2 . . . . 70.95(13) ?
    C9 C4 C5 C6 . . . . -96.05(15) ?
    C3 C4 C5 C6 . . . . 24.06(16) ?
    C9 C4 C5 C8 . . . . 84.60(14) ?
    C3 C4 C5 C8 . . . . -155.30(11) ?
    C5 C4 C9 C10 . . . . 155.04(11) ?
    C3 C4 C9 C10 . . . . 34.75(15) ?
    C5 C4 C9 C14 . . . . -22.92(17) ?
    C3 C4 C9 C14 . . . . -143.22(12) ?
    C6 O4 C2 C1 . . . . -165.09(12) ?
    C6 O4 C2 C3 . . . . -40.44(15) ?
    C15 C3 C2 O4 . . . . -174.74(11) ?
    C4 C3 C2 O4 . . . . 61.77(13) ?
    C15 C3 C2 C1 . . . . -55.75(16) ?
    C4 C3 C2 C1 . . . . -179.23(12) ?
    C2 O4 C6 C5 . . . . 10.88(19) ?
    C2 O4 C6 N2 . . . . -170.26(11) ?
    C8 C5 C6 O4 . . . . 177.18(12) ?
    C4 C5 C6 O4 . . . . -2.2(2) ?
    C8 C5 C6 N2 . . . . -1.6(2) ?
    C4 C5 C6 N2 . . . . 179.07(12) ?
    C7 N2 C6 O4 . . . . -178.82(13) ?
    C19 N2 C6 O4 . . . . 7.1(2) ?
    C7 N2 C6 C5 . . . . 0.1(2) ?
    C19 N2 C6 C5 . . . . -174.03(15) ?
    C7 N1 C8 O6 . . . . -177.10(14) ?
    C18 N1 C8 O6 . . . . -2.6(2) ?
    C7 N1 C8 C5 . . . . 3.1(2) ?
    C18 N1 C8 C5 . . . . 177.62(13) ?
    C6 C5 C8 O6 . . . . -179.70(13) ?
    C4 C5 C8 O6 . . . . -0.3(2) ?
    C6 C5 C8 N1 . . . . 0.07(19) ?
    C4 C5 C8 N1 . . . . 179.44(11) ?
    C10 O2 C15 O3 . . . . 178.55(12) ?
    C10 O2 C15 C3 . . . . -1.65(18) ?
    C4 C3 C15 O3 . . . . -141.90(14) ?
    C2 C3 C15 O3 . . . . 96.17(16) ?
    C4 C3 C15 O2 . . . . 38.32(15) ?
    C2 C3 C15 O2 . . . . -83.61(14) ?
    C14 C9 C10 O2 . . . . 178.53(12) ?
    C4 C9 C10 O2 . . . . 0.45(18) ?
    C14 C9 C10 C11 . . . . -2.3(2) ?
    C4 C9 C10 C11 . . . . 179.67(12) ?
    C15 O2 C10 C9 . . . . -19.32(19) ?
    C15 O2 C10 C11 . . . . 161.42(12) ?
    C9 C10 C11 O1 . . . . -179.05(12) ?
    O2 C10 C11 O1 . . . . 0.21(18) ?
    C9 C10 C11 C12 . . . . 1.0(2) ?
    O2 C10 C11 C12 . . . . -179.70(13) ?
    C10 C9 C14 C13 . . . . 1.5(2) ?
    C4 C9 C14 C13 . . . . 179.43(13) ?
    C12 C11 O1 C16 . . . . -8.5(2) ?
    C10 C11 O1 C16 . . . . 171.64(13) ?
    O1 C11 C12 C13 . . . . -178.93(14) ?
    C10 C11 C12 C13 . . . . 1.0(2) ?
    C9 C14 C13 C12 . . . . 0.5(2) ?
    C11 C12 C13 C14 . . . . -1.7(2) ?
    C11 O1 C16 C17 . . . . -170.40(14) ?
    C8 N1 C7 O5 . . . . 175.43(15) ?
    C18 N1 C7 O5 . . . . 0.9(2) ?
    C8 N1 C7 N2 . . . . -4.5(2) ?
    C18 N1 C7 N2 . . . . -179.10(14) ?
    C6 N2 C7 O5 . . . . -177.11(15) ?
    C19 N2 C7 O5 . . . . -2.8(2) ?
    C6 N2 C7 N1 . . . . 2.9(2) ?
    C19 N2 C7 N1 . . . . 177.15(15) ?
loop_
    _geom_hbond_atom_site_label_D
    _geom_hbond_atom_site_label_H
    _geom_hbond_atom_site_label_A
    _geom_hbond_site_symmetry_A
    _geom_hbond_distance_DH
    _geom_hbond_distance_HA
    _geom_hbond_distance_DA
    _geom_hbond_angle_DHA
    C2 H2 O6 4_565 0.98 2.40 3.1480(17) 132.3
    C18 H18C O3 1_556 0.96 2.45 3.252(2) 140.4
data_global
_journal_date_recd_electronic     2012-12-02
_journal_date_accepted     2013-01-08
_journal_name_full     'Acta Crystallographica, Section E'
_journal_year     2013
_journal_volume     69
_journal_issue      2
_journal_page_first     o272
_journal_page_last     o272
_journal_paper_category     QO
_journal_paper_doi     10.1107/S1600536813000743
_journal_coeditor_code     PV2613
_publ_contact_author_name     'S. Aravindhan'
_publ_contact_author_address
;
Department of Physics
Presidency College
Chennai 600 005
India
;
_publ_contact_author_email     'aravindhanpresidency@gmail.com'
_publ_contact_author_fax     ?
_publ_contact_author_phone     '+91-9443203449'
_publ_section_title
;\
14-Ethoxy-4,6,9-trimethyl-8,12-dioxa-4,6-diazatetracyclo[8.8.0.0^2,7^.0^13,18^]\
octadeca-2(7),13,15,17-tetraene-3,5,11-trione
;
loop_
    _publ_author_name
    _publ_author_footnote
    _publ_author_address
    'Jagadeesan, G.' .
;
Department of Physics
Presidency College
Chennai 600 005
India
;
    'Kannan, D.' .
;
Department of Organic Chemistry,
University of Madras, Guindy Campus, Chennai 600 025,
India
;
    'Bakthadoss, M.' .
;
Department of Organic Chemistry,
University of Madras, Guindy Campus, Chennai 600 025,
India
;
    'Aravindhan, S.' .
;
Department of Physics
Presidency College
Chennai 600 005
India
;
