# Supplementary material for: 14-Eth­oxy-4,6,9-trimethyl-8,12-dioxa-4,6-diaza­tetra­cyclo­[8.8.0.02,7.013,18]octa­deca-2(7),13,15,17-tetra­ene-3,5,11-trione
Source: Acta Crystallogr Sect E Struct Rep Online. 2013 Jan 23;69(Pt 2):o272. doi: 10.1107/S1600536813000743 (PMC3569800; doi:10.1107/S1600536813000743)
Supplement: Supplementary file 2 [file e-69-0o272-Isup2.hkl]

#
# h,k,l, Fc-squared, Fo-squared, sigma(Fo-squared) and status flag
#
data_I
_shelx_title ' MALATHY1 in P2(1)/n'
_shelx_refln_list_code          4
_shelx_F_calc_maximum      210.93
_exptl_crystal_F_000       784.00
_reflns_d_resolution_high  0.6854
 
loop_
 _symmetry_equiv_pos_as_xyz
 'x, y, z'
 '-x+1/2, y+1/2, -z+1/2'
 '-x, -y, -z'
 'x-1/2, -y-1/2, z-1/2'
 
_cell_length_a     9.3526
_cell_length_b    17.9559
_cell_length_c    10.9158
_cell_angle_alpha  90.000
_cell_angle_beta  101.346
_cell_angle_gamma  90.000
 
_shelx_F_squared_multiplier     1.000
 
loop_
 _refln_index_h
 _refln_index_k
 _refln_index_l
 _refln_F_squared_calc
 _refln_F_squared_meas
 _refln_F_squared_sigma
 _refln_observed_status
   2   0   0    29943.29    31592.98    350.13 o
   4   0   0       23.66       35.18      1.10 o
   6   0   0      683.97      652.47     11.49 o
   8   0   0       58.48       52.72      2.12 o
  10   0   0        5.67        7.21      2.13 o
  12   0   0        1.72        1.96      1.87 o
   1   1   0      108.63      103.05      1.65 o
   2   1   0    11870.18    12076.36     99.10 o
   3   1   0     9052.26     9114.87     74.18 o
   4   1   0      106.24       80.75      1.24 o
   5   1   0      680.90      727.12      6.84 o
   6   1   0      386.68      369.69      4.35 o
   7   1   0      193.92      199.48      2.84 o
   8   1   0      116.26      107.19      2.05 o
   9   1   0      180.12      177.05      3.77 o
  10   1   0       72.77       72.54      2.86 o
  11   1   0       17.03       16.94      1.87 o
  12   1   0       72.26       71.60      3.20 o
  13   1   0        0.12        0.02      2.89 o
   0   2   0    25256.48    19691.55    807.19 o
   1   2   0      891.49      820.90      6.84 o
   2   2   0        1.57       -0.61      0.61 o
   3   2   0      121.05      106.17      1.23 o
   4   2   0        0.12       -0.05      0.37 o
   5   2   0      220.48      185.99      2.35 o
   6   2   0       12.37        5.38      0.87 o
   7   2   0        2.22       -0.51      0.60 o
   8   2   0       42.88       36.06      1.36 o
   9   2   0       45.85       42.68      2.21 o
  10   2   0       31.12       30.12      2.00 o
  11   2   0       82.95       80.45      4.12 o
  12   2   0        6.67        7.40      1.77 o
  13   2   0        0.53       -1.37      3.03 o
   1   3   0     4325.39     4281.54     31.10 o
   2   3   0    44490.62    47281.80    385.00 o
   3   3   0     5625.96     5771.30     47.09 o
   4   3   0      972.17     1060.69      9.59 o
   5   3   0      607.77      590.70      6.02 o
   6   3   0      114.57      116.54      1.96 o
   7   3   0      396.75      408.07      4.91 o
   8   3   0       24.36       21.98      1.04 o
   9   3   0       23.87       26.44      2.26 o
  10   3   0       50.29       53.08      2.88 o
  11   3   0       42.01       45.73      2.55 o
  12   3   0        0.00       -0.74      1.52 o
  13   3   0       15.75       14.07      5.02 o
   0   4   0     1344.69     1560.78     16.24 o
   1   4   0     3612.56     3706.36     26.89 o
   2   4   0    21017.27    21944.96    158.67 o
   3   4   0      838.30      857.29      7.81 o
   4   4   0     9134.38     9711.91     82.83 o
   5   4   0      411.50      373.08      4.35 o
   6   4   0     1069.27     1104.72     11.41 o
   7   4   0      167.11      161.81      2.73 o
   8   4   0        9.03        7.92      0.99 o
   9   4   0       41.19       39.61      1.93 o
  10   4   0        5.30        4.50      1.43 o
  11   4   0        0.82       -1.37      1.37 o
  12   4   0        7.15        4.45      1.63 o
  13   4   0        4.02        4.97      4.76 o
   1   5   0     1229.08     1233.02      9.16 o
   2   5   0       14.39       19.85      0.83 o
   3   5   0        9.39       13.27      0.67 o
   4   5   0      494.78      514.32      6.16 o
   5   5   0      229.12      231.37      2.91 o
   6   5   0      248.17      256.37      3.20 o
   7   5   0      259.46      246.70      3.41 o
   8   5   0      234.69      233.75      3.50 o
   9   5   0      309.67      323.91      5.24 o
  10   5   0       71.44       82.04      3.00 o
  11   5   0       35.03       31.80      2.16 o
  12   5   0        8.44       10.03      1.71 o
  13   5   0       14.48       16.00      5.45 o
   0   6   0      458.03      452.53      5.12 o
   1   6   0      286.38      314.32      2.53 o
   2   6   0     2296.45     2476.51     18.81 o
   3   6   0      411.91      407.35      4.27 o
   4   6   0     2263.23     2518.08     23.13 o
   5   6   0      137.12      126.34      2.00 o
   6   6   0      472.90      466.90      5.42 o
   7   6   0       67.27       56.17      1.82 o
   8   6   0       89.67       97.94      2.58 o
   9   6   0        3.38        1.61      1.25 o
  10   6   0        0.00       -0.58      1.14 o
  11   6   0        2.24        2.09      1.38 o
  12   6   0        3.86        3.93      1.88 o
   1   7   0     1265.10     1192.16      9.67 o
   2   7   0        9.00        4.90      0.39 o
   3   7   0      336.94      390.26      3.75 o
   4   7   0      118.28      130.89      1.95 o
   5   7   0     1268.99     1290.22     13.16 o
   6   7   0     1008.03     1028.57     11.58 o
   7   7   0      341.53      325.50      4.25 o
   8   7   0      308.28      290.14      5.37 o
   9   7   0       75.37       71.97      2.35 o
  10   7   0       20.64       18.51      1.61 o
  11   7   0       16.70       14.85      1.70 o
  12   7   0        4.04        5.03      2.94 o
   0   8   0      737.48      708.01     10.25 o
   1   8   0     1173.57     1261.16      9.86 o
   2   8   0     2340.28     2419.28     21.19 o
   3   8   0       33.12       53.29      1.01 o
   4   8   0      285.82      296.16      3.27 o
   5   8   0      396.67      384.47      4.60 o
   6   8   0       70.65       58.79      1.73 o
   7   8   0      288.56      298.15      4.01 o
   8   8   0        0.19        0.51      1.18 o
   9   8   0       49.49       51.09      2.33 o
  10   8   0       44.82       40.86      2.03 o
  11   8   0       17.29       17.14      2.33 o
  12   8   0        0.80       -1.16      2.10 o
   1   9   0      153.79      194.01      1.98 o
   2   9   0        4.37        8.88      0.64 o
   3   9   0        6.38       12.57      0.67 o
   4   9   0       72.44       76.09      1.45 o
   5   9   0      146.17      136.39      2.24 o
   6   9   0        0.02       -0.60      0.67 o
   7   9   0        8.91        8.85      1.10 o
   8   9   0       11.09        6.42      1.37 o
   9   9   0       60.32       59.82      2.57 o
  10   9   0       12.58       12.38      1.43 o
  11   9   0       26.08       27.15      3.68 o
  12   9   0        2.97        4.11      3.08 o
   0  10   0      400.19      436.88      8.31 o
   1  10   0      606.17      618.19      5.73 o
   2  10   0      241.61      240.06      2.81 o
   3  10   0        2.33        3.17      0.56 o
   4  10   0       64.18       67.33      1.47 o
   5  10   0        6.51        5.09      0.71 o
   6  10   0       33.72       39.98      1.55 o
   7  10   0       77.69       70.39      2.08 o
   8  10   0       15.89       16.73      1.84 o
   9  10   0      136.00      134.70      4.12 o
  10  10   0       39.74       38.01      1.93 o
  11  10   0        5.92        1.98      2.30 o
  12  10   0        0.91        3.95      4.42 o
   1  11   0     1574.59     1685.79     14.32 o
   2  11   0      179.63      176.00      2.57 o
   3  11   0       55.22       60.64      1.68 o
   4  11   0      272.99      262.98      3.81 o
   5  11   0       17.96       20.02      0.98 o
   6  11   0      281.26      258.41      3.87 o
   7  11   0       13.11       10.42      1.36 o
   8  11   0        2.64        0.70      1.22 o
   9  11   0       26.49       28.93      2.29 o
  10  11   0       38.99       40.63      2.53 o
  11  11   0       45.25       47.76      4.59 o
  12  11   0       25.34       35.98      6.35 o
   0  12   0      327.41      367.20      6.31 o
   1  12   0       47.87       61.56      1.90 o
   2  12   0        9.11        8.58      1.00 o
   3  12   0      181.68      159.86      2.69 o
   4  12   0        1.10       -0.04      0.72 o
   5  12   0        4.54        1.85      0.95 o
   6  12   0       75.38       65.13      1.98 o
   7  12   0        2.28        1.33      1.12 o
   8  12   0       25.25       26.14      2.25 o
   9  12   0       75.16       70.47      3.84 o
  10  12   0        6.01        6.25      2.72 o
  11  12   0        3.84        3.66      3.03 o
   1  13   0       41.53       39.03      1.04 o
   2  13   0      120.35      132.21      2.29 o
   3  13   0        4.24        4.08      0.77 o
   4  13   0       14.85        9.82      0.92 o
   5  13   0      131.66      122.57      2.74 o
   6  13   0      211.43      185.26      3.96 o
   7  13   0       43.81       34.76      2.76 o
   8  13   0       17.33       13.47      1.91 o
   9  13   0        4.84        4.70      1.29 o
  10  13   0       58.05       63.94      4.76 o
  11  13   0       13.26       12.71      3.44 o
   0  14   0       24.40       21.75      1.47 o
   1  14   0      158.62      154.92      2.41 o
   2  14   0       25.30       25.81      1.48 o
   3  14   0      200.97      196.39      3.23 o
   4  14   0        7.88        5.52      0.91 o
   5  14   0      153.52      135.28      2.94 o
   6  14   0        1.55        0.31      0.95 o
   7  14   0        4.16        3.29      1.20 o
   8  14   0        0.61       -0.69      1.09 o
   9  14   0       16.79       15.65      1.39 o
  10  14   0       11.99       15.41      3.36 o
  11  14   0        2.75        0.60      4.16 o
   1  15   0      141.31      140.92      2.52 o
   2  15   0      118.08      125.91      2.36 o
   3  15   0       22.42       24.89      1.27 o
   4  15   0       35.32       32.15      1.58 o
   5  15   0        0.98        2.53      1.00 o
   6  15   0       11.93       10.76      1.41 o
   7  15   0       21.43       19.24      1.58 o
   8  15   0        5.84        6.91      1.29 o
   9  15   0        0.86       -2.17      4.72 o
  10  15   0        0.07       -1.06      4.48 o
   0  16   0       82.62       73.09      3.00 o
   1  16   0       81.14       87.55      2.02 o
   2  16   0       18.45       18.60      1.13 o
   3  16   0        0.22        0.14      0.97 o
   4  16   0        4.27        5.87      1.10 o
   5  16   0      149.81      146.15      3.19 o
   6  16   0        0.50       -0.94      1.10 o
   7  16   0        0.69        1.21      1.20 o
   8  16   0        0.66        2.76      1.61 o
   9  16   0        3.07       -0.09      2.70 o
  10  16   0       14.01       14.07      5.19 o
   1  17   0      130.43      119.19      2.44 o
   2  17   0       80.57       74.85      2.32 o
   3  17   0      103.70       93.80      2.61 o
   4  17   0       63.08       55.03      2.12 o
   5  17   0        1.30        0.43      1.03 o
   6  17   0       24.74       25.80      1.78 o
   7  17   0       21.50       22.70      2.14 o
   8  17   0      114.75      136.94      6.49 o
   9  17   0        2.57        5.57      4.37 o
   0  18   0       42.85       41.77      2.28 o
   1  18   0       54.43       57.13      2.00 o
   2  18   0       54.22       49.50      2.02 o
   3  18   0       34.51       32.54      1.76 o
   4  18   0       54.70       52.05      2.07 o
   5  18   0        2.73        2.32      1.27 o
   6  18   0        6.09        7.48      1.47 o
   7  18   0        3.28        6.31      1.35 o
   8  18   0        9.54       17.37      4.59 o
   9  18   0       20.47       24.96      5.57 o
   1  19   0       26.38       24.08      1.85 o
   2  19   0       44.60       39.39      2.11 o
   3  19   0       99.18       99.29      2.82 o
   4  19   0       61.89       58.31      2.20 o
   5  19   0        1.90       -0.77      1.53 o
   6  19   0       13.09       12.87      1.84 o
   7  19   0       30.78       43.45      4.41 o
   8  19   0       17.33       26.72      5.40 o
   0  20   0      126.17      118.71      4.52 o
   1  20   0        3.53        3.76      1.48 o
   2  20   0        3.54        1.34      1.39 o
   3  20   0        0.10       -0.23      1.27 o
   4  20   0        0.14       -0.28      1.42 o
   5  20   0        6.93        6.76      1.83 o
   6  20   0       22.86       24.98      2.76 o
   7  20   0        2.74       -1.11      3.86 o
   1  21   0       55.41       64.03      2.75 o
   2  21   0        2.53        3.38      1.47 o
   3  21   0        9.45        9.89      1.65 o
   4  21   0        1.07        0.51      1.60 o
   5  21   0        0.00       -0.61      2.52 o
   6  21   0       22.16       38.25      4.55 o
   7  21   0        7.14        4.29      4.63 o
   0  22   0        2.06        1.76      2.58 o
   1  22   0        7.55        5.81      1.95 o
   2  22   0        0.00        1.89      2.41 o
   3  22   0        0.04       -1.21      2.36 o
   4  22   0       11.84       15.78      3.38 o
   5  22   0       19.24       29.00      4.01 o
   6  22   0       19.34       26.40      5.15 o
   1  23   0        9.41       11.20      2.60 o
   2  23   0        0.29       -0.71      2.15 o
   3  23   0        1.27        0.91      2.68 o
   4  23   0       11.48        5.72      3.29 o
   5  23   0        0.28        1.02      3.21 o
   0  24   0        0.16        1.11      3.52 o
   1  24   0        0.00        0.01      2.62 o
   2  24   0        6.04        8.36      3.23 o
   3  24   0        0.94       -1.76      5.49 o
   4  24   0       52.97       70.20     13.57 o
   5  24   0        0.96        7.68      5.32 o
   1  25   0       10.73       11.56      3.49 o
   2  25   0        0.37        1.47      3.15 o
   3  25   0        2.21        0.51      4.37 o
   4  25   0        5.36       13.72      5.62 o
   1  26   0        0.36       -2.23      4.50 o
 -13   0   1        0.00       -3.34      4.07 o
 -11   0   1        1.39        2.62      3.34 o
  -9   0   1       22.83       23.97      2.49 o
  -7   0   1      953.88      933.24     16.18 o
  -5   0   1      562.95      557.11      9.85 o
  -3   0   1     1919.36     1994.15     24.54 o
  -1   0   1     4238.94     3755.52     87.96 o
   1   0   1        6.79        3.49      0.20 o
   3   0   1     1500.88     1625.09     16.92 o
   5   0   1      392.71      439.24      5.69 o
   7   0   1      131.90      159.13      3.39 o
   9   0   1      418.12      435.12     10.80 o
  11   0   1       12.29       12.09      1.96 o
 -13   1   1        1.11        0.52      5.64 o
 -12   1   1        0.10       -1.69      2.45 o
 -11   1   1       59.63       56.25      4.12 o
 -10   1   1        8.50        6.89      1.82 o
  -9   1   1      162.67      164.93      3.35 o
  -8   1   1       17.45       21.99      1.24 o
  -7   1   1       17.82       16.89      1.08 o
  -6   1   1        2.19       -0.54      0.56 o
  -5   1   1      105.09      119.90      2.14 o
  -4   1   1      103.92       79.53      1.36 o
  -3   1   1      638.41      559.74      5.19 o
  -2   1   1     5547.04     5580.66     47.70 o
  -1   1   1     3440.02     3443.27     29.71 o
   0   1   1     4634.58     3428.76     55.91 o
   1   1   1     9101.31     9291.21     77.06 o
   2   1   1      496.88      425.91      3.18 o
   3   1   1      429.71      487.70      3.80 o
   4   1   1      355.37      379.46      3.53 o
   5   1   1     1022.33      921.24      8.04 o
   6   1   1        1.60        2.45      0.47 o
   7   1   1      486.80      513.49      5.44 o
   8   1   1       29.16       29.65      1.26 o
   9   1   1      450.97      451.68      7.10 o
  10   1   1       37.32       43.68      2.02 o
  11   1   1       42.80       43.48      2.23 o
  12   1   1        0.11       -0.14      1.89 o
 -13   2   1        0.05       -2.66      2.66 o
 -12   2   1        0.48       -1.29      2.41 o
 -11   2   1        0.25       -0.24      3.37 o
 -10   2   1      129.54      127.20      4.30 o
  -9   2   1        1.06       -1.03      1.03 o
  -8   2   1        3.84        4.03      0.91 o
  -7   2   1      303.24      308.61      4.59 o
  -6   2   1       78.36       66.31      1.55 o
  -5   2   1       82.62      101.94      1.81 o
  -4   2   1      266.12      274.19      3.27 o
  -3   2   1      159.84      163.30      1.84 o
  -2   2   1       31.67       23.94      0.55 o
  -1   2   1      133.17      131.65      1.34 o
   0   2   1     4665.20     4572.07     38.24 o
   1   2   1       41.05       42.41      0.50 o
   2   2   1    13572.48    14025.66    105.78 o
   3   2   1        5.27       12.26      0.57 o
   4   2   1      110.68      113.69      1.47 o
   5   2   1      104.52      134.17      1.65 o
   6   2   1      510.75      495.82      4.94 o
   7   2   1       57.20       62.35      1.35 o
   8   2   1      323.39      308.30      3.81 o
   9   2   1       52.45       52.23      2.08 o
  10   2   1       16.84       19.18      2.05 o
  11   2   1        8.20        7.50      1.92 o
  12   2   1        0.36       -0.85      1.88 o
 -13   3   1        4.19        3.70      2.46 o
 -12   3   1        2.84        0.91      2.12 o
 -11   3   1        0.40       -0.74      2.26 o
 -10   3   1        4.76        4.90      1.77 o
  -9   3   1        0.02       -1.21      1.21 o
  -8   3   1       38.94       32.01      1.44 o
  -7   3   1      349.90      354.78      4.75 o
  -6   3   1       22.84       19.34      0.94 o
  -5   3   1       70.19       61.60      1.40 o
  -4   3   1      367.26      366.01      4.48 o
  -3   3   1     1473.35     1481.23     13.05 o
  -2   3   1     1140.31     1297.28     10.85 o
  -1   3   1      713.58      649.16      5.54 o
   0   3   1     1956.33     1943.59     15.36 o
   1   3   1     4477.13     4766.29     35.86 o
   2   3   1    17416.04    18223.31    132.59 o
   3   3   1     4041.31     4199.96     32.92 o
   4   3   1      169.46      193.09      1.98 o
   5   3   1     1035.18     1165.58      9.61 o
   6   3   1      301.66      292.54      3.08 o
   7   3   1       33.88       45.50      1.14 o
   8   3   1        1.49        0.53      0.91 o
   9   3   1        9.67        7.95      1.30 o
  10   3   1        1.88        2.80      1.17 o
  11   3   1      114.85      124.42      6.69 o
  12   3   1        7.62        6.62      2.12 o
 -13   4   1        2.11       -1.14      2.69 o
 -12   4   1        1.85       -1.94      1.94 o
 -11   4   1        1.25        0.85      1.76 o
 -10   4   1       45.23       44.61      2.79 o
  -9   4   1        4.35        4.91      1.72 o
  -8   4   1       46.32       49.53      1.64 o
  -7   4   1        0.83       -0.64      0.64 o
  -6   4   1      227.09      205.06      2.89 o
  -5   4   1       11.00       17.35      0.86 o
  -4   4   1      702.24      671.46      7.61 o
  -3   4   1       11.36       13.57      0.55 o
  -2   4   1     2679.48     2817.77     24.31 o
  -1   4   1     2572.82     2571.38     21.13 o
   0   4   1     2178.46     2285.52     19.02 o
   1   4   1     9457.60     9504.88     71.53 o
   2   4   1     1353.41     1485.14     11.79 o
   3   4   1     1792.26     1946.97     16.16 o
   4   4   1      229.47      261.24      2.67 o
   5   4   1     1537.89     1645.27     13.90 o
   6   4   1       47.42       57.19      1.07 o
   7   4   1      255.25      275.63      3.18 o
   8   4   1        3.08        2.03      0.82 o
   9   4   1       48.89       52.14      1.93 o
  10   4   1        1.88        2.83      1.11 o
  11   4   1        6.70        5.02      2.20 o
  12   4   1       10.43       11.63      2.25 o
 -13   5   1       15.40       14.36      2.24 o
 -12   5   1       11.46        8.27      1.78 o
 -11   5   1        1.55       -1.36      1.36 o
 -10   5   1        2.49       -0.58      2.14 o
  -9   5   1      224.46      214.56      5.86 o
  -8   5   1      203.34      210.53      3.25 o
  -7   5   1        3.10        3.77      0.96 o
  -6   5   1      143.45      132.58      2.40 o
  -5   5   1       78.57       53.13      1.34 o
  -4   5   1      336.33      306.16      3.48 o
  -3   5   1        0.56       -0.30      0.30 o
  -2   5   1      948.14      936.14      8.03 o
  -1   5   1     2618.77     2534.71     20.00 o
   0   5   1     3707.70     3877.84     28.14 o
   1   5   1     1908.94     1816.96     13.30 o
   2   5   1     1696.25     1855.01     14.08 o
   3   5   1     7931.37     8313.58     70.77 o
   4   5   1      550.22      521.34      5.95 o
   5   5   1     1447.48     1576.41     14.05 o
   6   5   1       35.49       41.46      1.06 o
   7   5   1       42.44       37.40      1.09 o
   8   5   1       72.45       76.58      2.10 o
   9   5   1      103.55      107.66      2.55 o
  10   5   1       19.61       17.40      1.26 o
  11   5   1       33.08       37.71      3.07 o
  12   5   1        0.88        1.07      2.19 o
 -13   6   1        1.79        0.66      2.31 o
 -12   6   1        0.25       -1.44      1.44 o
 -11   6   1        2.36       -0.94      1.39 o
 -10   6   1        3.01        3.68      1.82 o
  -9   6   1      187.52      185.24      4.74 o
  -8   6   1      134.38      135.92      3.08 o
  -7   6   1      120.66      104.28      2.07 o
  -6   6   1        0.06       -0.65      0.65 o
  -5   6   1      727.13      732.48      8.50 o
  -4   6   1        0.04       -0.43      0.43 o
  -3   6   1       14.60        9.14      0.55 o
  -2   6   1      502.48      501.86      4.55 o
  -1   6   1      264.92      290.90      2.68 o
   0   6   1      140.58      149.59      1.42 o
   1   6   1      201.99      217.18      1.84 o
   2   6   1      835.93      854.09      7.36 o
   3   6   1     2033.06     2239.91     18.60 o
   4   6   1     5144.24     5202.67     52.07 o
   5   6   1      562.74      558.76      5.49 o
   6   6   1      652.78      642.77      6.65 o
   7   6   1       90.95      104.23      1.78 o
   8   6   1        0.54        1.14      0.81 o
   9   6   1       51.59       54.75      1.86 o
  10   6   1        7.65       10.86      1.82 o
  11   6   1       85.32       90.78      5.93 o
  12   6   1        8.92        4.37      2.37 o
 -13   7   1        7.56       15.18      5.32 o
 -12   7   1        0.85        0.31      1.60 o
 -11   7   1        0.34        0.78      1.43 o
 -10   7   1        2.52        2.87      1.78 o
  -9   7   1      119.12      120.64      3.35 o
  -8   7   1        0.52        0.41      1.21 o
  -7   7   1        0.23        1.33      0.79 o
  -6   7   1        0.69        1.93      0.91 o
  -5   7   1       17.73       25.92      1.18 o
  -4   7   1       87.81      110.41      1.89 o
  -3   7   1      557.33      590.59      5.95 o
  -2   7   1       30.98       29.10      0.77 o
  -1   7   1        0.14        0.57      0.28 o
   0   7   1       56.75       58.19      0.84 o
   1   7   1      213.22      231.02      2.07 o
   2   7   1      158.10      129.16      1.53 o
   3   7   1     5220.66     5269.98     51.04 o
   4   7   1     1802.75     1835.06     19.23 o
   5   7   1      266.94      294.31      3.45 o
   6   7   1       10.61       12.95      0.66 o
   7   7   1      469.47      483.47      5.51 o
   8   7   1       36.05       28.41      1.44 o
   9   7   1        0.48        0.06      1.19 o
  10   7   1        0.04        1.46      1.50 o
  11   7   1        0.01       -0.54      1.91 o
  12   7   1       17.12       21.81      2.87 o
 -12   8   1        1.27       -1.61      2.42 o
 -11   8   1        4.31        3.78      1.56 o
 -10   8   1        0.14       -0.44      1.46 o
  -9   8   1        2.22       -0.01      1.29 o
  -8   8   1      639.81      618.86     11.19 o
  -7   8   1      545.08      506.33      7.07 o
  -6   8   1      149.04      132.15      2.50 o
  -5   8   1        2.52        2.52      0.84 o
  -4   8   1      128.67      114.66      2.01 o
  -3   8   1      152.27      175.93      2.20 o
  -2   8   1        6.02        1.72      0.39 o
  -1   8   1      558.37      556.01      5.57 o
   0   8   1      159.90      152.15      1.99 o
   1   8   1     1283.04     1355.35     11.53 o
   2   8   1      926.37      862.40      7.52 o
   3   8   1       57.05       77.64      1.76 o
   4   8   1        2.76        0.36      0.87 o
   5   8   1      910.15      961.72     13.09 o
   6   8   1      174.49      168.17      2.35 o
   7   8   1       40.97       45.51      1.28 o
   8   8   1        0.02       -0.02      0.79 o
   9   8   1        0.16        0.52      1.42 o
  10   8   1        4.35        1.51      1.55 o
  11   8   1       22.92       25.11      2.75 o
  12   8   1       15.11       15.66      2.87 o
 -12   9   1        0.42       -1.58      1.58 o
 -11   9   1        0.28       -0.29      2.43 o
 -10   9   1       23.82       20.85      2.13 o
  -9   9   1       37.50       32.20      2.01 o
  -8   9   1       10.35       13.23      1.50 o
  -7   9   1      380.85      390.56      5.86 o
  -6   9   1      146.77      159.88      2.84 o
  -5   9   1      103.64      106.08      2.10 o
  -4   9   1        1.39        4.97      0.57 o
  -3   9   1      933.08      989.32     10.32 o
  -2   9   1        3.75        2.60      0.51 o
  -1   9   1      331.78      405.72      4.14 o
   0   9   1      637.50      640.27      5.82 o
   1   9   1     1359.37     1458.61     12.43 o
   2   9   1        3.22        6.64      0.52 o
   3   9   1      386.88      419.31      4.76 o
   4   9   1      314.67      336.42      3.63 o
   5   9   1       25.88       26.31      1.60 o
   6   9   1      131.59      135.88      2.60 o
   7   9   1      281.44      295.65      5.42 o
   8   9   1      321.77      314.20      5.75 o
   9   9   1        0.10       -0.33      1.51 o
  10   9   1       13.87       12.69      2.21 o
  11   9   1        0.95       -0.28      1.96 o
  12   9   1        5.87        3.99      4.63 o
 -12  10   1        6.38        6.63      1.73 o
 -11  10   1        5.85        7.28      1.70 o
 -10  10   1        2.63        3.73      2.05 o
  -9  10   1       21.66       24.14      1.84 o
  -8  10   1       56.22       59.77      2.51 o
  -7  10   1       31.36       27.15      1.52 o
  -6  10   1       74.23       70.12      2.06 o
  -5  10   1        3.62        8.23      0.75 o
  -4  10   1      188.06      180.54      2.61 o
  -3  10   1       64.73       44.63      1.33 o
  -2  10   1      289.02      285.33      3.75 o
  -1  10   1      610.34      660.73      6.72 o
   0  10   1       40.10       47.62      1.09 o
   1  10   1      385.15      415.18      4.44 o
   2  10   1        0.38        1.70      0.65 o
   3  10   1      166.43      178.07      2.80 o
   4  10   1      379.85      364.42      4.32 o
   5  10   1      479.80      478.07      5.50 o
   6  10   1       29.07       31.67      1.63 o
   7  10   1       10.51       12.49      1.52 o
   8  10   1       29.83       39.86      2.20 o
   9  10   1       32.66       37.31      2.45 o
  10  10   1       86.02       80.72      3.52 o
  11  10   1        9.44        6.99      2.99 o
  12  10   1       21.61       24.14      5.88 o
 -12  11   1        3.62        2.15      2.32 o
 -11  11   1       25.89       31.39      2.45 o
 -10  11   1       55.08       55.27      3.55 o
  -9  11   1        1.70        0.47      1.59 o
  -8  11   1       16.53       16.84      1.60 o
  -7  11   1       13.65       12.82      1.21 o
  -6  11   1      258.90      273.07      4.06 o
  -5  11   1      455.59      447.52      5.38 o
  -4  11   1       57.24       52.64      2.17 o
  -3  11   1        1.97        1.74      0.64 o
  -2  11   1       96.30       94.32      1.92 o
  -1  11   1     1159.24     1191.53     11.56 o
   0  11   1       20.82       21.65      0.77 o
   1  11   1       21.95       29.86      1.28 o
   2  11   1      224.69      245.94      3.10 o
   3  11   1       20.18       23.83      0.88 o
   4  11   1      414.88      389.84      4.21 o
   5  11   1       37.27       36.73      1.37 o
   6  11   1       83.50       77.35      2.47 o
   7  11   1       33.42       33.32      1.97 o
   8  11   1      120.79      115.21      3.34 o
   9  11   1        0.37        1.90      1.57 o
  10  11   1       16.01       16.58      3.75 o
  11  11   1        7.28       10.52      3.34 o
 -11  12   1        4.29        3.25      1.66 o
 -10  12   1       15.21       19.40      2.72 o
  -9  12   1        0.31        0.21      1.61 o
  -8  12   1        6.72        7.09      1.70 o
  -7  12   1        2.28        0.70      0.92 o
  -6  12   1      265.91      279.08      4.17 o
  -5  12   1      704.67      660.31      8.78 o
  -4  12   1      166.07      171.64      2.98 o
  -3  12   1      419.91      420.49      5.50 o
  -2  12   1       14.07       22.22      1.14 o
  -1  12   1      227.75      228.70      3.15 o
   0  12   1      202.56      196.61      2.66 o
   1  12   1      109.74      114.04      1.70 o
   2  12   1      111.31      100.54      1.59 o
   3  12   1        5.20        8.57      0.74 o
   4  12   1       23.35       17.22      0.99 o
   5  12   1       56.16       50.74      1.60 o
   6  12   1       77.45       74.50      2.39 o
   7  12   1       77.32       82.56      4.20 o
   8  12   1        1.28        0.43      1.24 o
   9  12   1       23.91       23.82      2.73 o
  10  12   1       33.17       32.70      3.22 o
  11  12   1       22.90       30.54      3.92 o
 -11  13   1        8.14        8.01      1.69 o
 -10  13   1        1.22        2.82      2.68 o
  -9  13   1        4.02        5.27      1.85 o
  -8  13   1        1.44       -0.20      1.48 o
  -7  13   1        0.00       -0.49      1.37 o
  -6  13   1        0.07       -1.00      1.00 o
  -5  13   1        8.05        5.80      1.39 o
  -4  13   1        0.29       -0.80      0.93 o
  -3  13   1        6.17        2.02      0.86 o
  -2  13   1       48.42       56.38      1.63 o
  -1  13   1      122.37      103.62      2.13 o
   0  13   1       84.01       87.86      1.77 o
   1  13   1      698.67      701.69      8.39 o
   2  13   1      130.34      138.46      2.09 o
   3  13   1        0.25        0.03      0.60 o
   4  13   1       99.99       96.31      1.92 o
   5  13   1       84.60       84.48      2.09 o
   6  13   1      157.39      143.54      3.20 o
   7  13   1       21.91       16.53      1.88 o
   8  13   1       15.71       19.35      3.21 o
   9  13   1        0.42        1.42      1.99 o
  10  13   1        5.41        8.22      3.06 o
  11  13   1        5.13       10.72      4.67 o
 -11  14   1        0.02       -0.51      1.37 o
 -10  14   1        1.95       -2.50      2.50 o
  -9  14   1       29.06       31.21      3.53 o
  -8  14   1       30.75       34.26      2.54 o
  -7  14   1        3.82        5.07      2.39 o
  -6  14   1       29.89       32.05      1.85 o
  -5  14   1       95.50       84.54      2.38 o
  -4  14   1       81.78       84.55      2.54 o
  -3  14   1      363.44      363.56      5.96 o
  -2  14   1       44.61       43.47      1.53 o
  -1  14   1      234.39      234.25      3.64 o
   0  14   1       13.76       12.15      0.87 o
   1  14   1        0.18        6.59      1.28 o
   2  14   1       47.24       53.72      1.40 o
   3  14   1       27.02       26.81      1.11 o
   4  14   1       41.79       40.48      1.55 o
   5  14   1       36.78       29.49      1.38 o
   6  14   1      214.84      197.82      5.17 o
   7  14   1       35.03       29.72      2.25 o
   8  14   1       34.30       27.82      2.99 o
   9  14   1        5.89       10.25      2.83 o
  10  14   1        0.00       -0.47      2.69 o
  11  14   1        3.36       -1.24      4.03 o
 -10  15   1        7.52        9.80      2.09 o
  -9  15   1        7.24        9.98      4.31 o
  -8  15   1        0.51        0.44      1.66 o
  -7  15   1        2.78        0.91      1.51 o
  -6  15   1       44.76       43.12      2.15 o
  -5  15   1        8.28        5.35      1.23 o
  -4  15   1        6.72        8.41      1.10 o
  -3  15   1       34.87       31.32      2.09 o
  -2  15   1      213.24      225.73      3.67 o
  -1  15   1        4.80        4.00      0.85 o
   0  15   1       61.39       56.22      1.31 o
   1  15   1       20.25       16.27      0.87 o
   2  15   1       13.43        8.15      0.85 o
   3  15   1      174.60      152.66      2.83 o
   4  15   1       10.28        8.42      1.04 o
   5  15   1        0.11       -0.81      0.81 o
   6  15   1        0.00        0.24      1.42 o
   7  15   1        0.13        1.23      1.61 o
   8  15   1       11.48       14.80      2.50 o
   9  15   1        1.40        2.36      2.67 o
  10  15   1        0.56       -1.27      2.71 o
 -10  16   1        0.67        1.02      1.46 o
  -9  16   1        0.07       -1.10      1.78 o
  -8  16   1        0.00       -0.76      1.48 o
  -7  16   1        1.96        4.59      1.39 o
  -6  16   1       65.62       66.57      2.67 o
  -5  16   1        1.01       -0.97      0.97 o
  -4  16   1        1.44        2.02      1.07 o
  -3  16   1      423.84      393.09      5.57 o
  -2  16   1       26.77       24.12      1.36 o
  -1  16   1      164.06      155.03      2.95 o
   0  16   1        3.17        3.70      0.90 o
   1  16   1       12.61       11.27      0.97 o
   2  16   1        1.38        1.55      0.86 o
   3  16   1       29.61       29.19      1.35 o
   4  16   1        3.68        2.25      0.95 o
   5  16   1        0.44       -0.22      1.33 o
   6  16   1       44.03       44.05      2.64 o
   7  16   1        0.64        2.86      1.69 o
   8  16   1       36.64       31.46      3.67 o
   9  16   1       20.16       31.25      3.77 o
  10  16   1        6.53       15.35      5.23 o
  -9  17   1       15.23       14.67      2.26 o
  -8  17   1       13.54       16.17      2.37 o
  -7  17   1        8.15       11.70      1.62 o
  -6  17   1        7.54        6.35      1.47 o
  -5  17   1        0.47        0.25      1.08 o
  -4  17   1       84.78       91.44      2.65 o
  -3  17   1        7.74        8.42      1.40 o
  -2  17   1        3.98        2.80      1.03 o
  -1  17   1        0.06       -0.89      0.89 o
   0  17   1        4.79        5.23      1.01 o
   1  17   1        0.02        0.09      0.99 o
   2  17   1        4.49        3.41      1.00 o
   3  17   1       83.31       76.32      2.12 o
   4  17   1        0.02       -0.50      0.89 o
   5  17   1        0.55        1.54      1.43 o
   6  17   1        1.19       -0.16      1.52 o
   7  17   1       32.83       37.94      3.06 o
   8  17   1        3.54        3.93      2.77 o
   9  17   1       23.64       28.10      3.80 o
  -9  18   1        3.32        2.34      1.65 o
  -8  18   1        3.83        6.02      1.91 o
  -7  18   1       60.76       64.79      3.46 o
  -6  18   1        2.07        2.37      1.73 o
  -5  18   1       12.21       11.47      1.54 o
  -4  18   1       38.46       33.56      2.02 o
  -3  18   1      228.58      228.08      4.35 o
  -2  18   1       15.37       13.23      1.58 o
  -1  18   1       31.72       28.55      1.71 o
   0  18   1        0.01       -1.04      1.04 o
   1  18   1        2.98        0.62      1.09 o
   2  18   1        1.48       -1.04      1.06 o
   3  18   1       17.23       19.59      1.58 o
   4  18   1        0.23        0.64      1.24 o
   5  18   1        0.06       -1.12      1.36 o
   6  18   1        1.00        0.30      3.34 o
   7  18   1        0.02        0.69      2.42 o
   8  18   1        2.80        4.11      3.50 o
  -8  19   1       35.60       41.15      3.93 o
  -7  19   1        6.40        8.83      2.08 o
  -6  19   1       12.62       20.46      3.18 o
  -5  19   1        6.69        4.91      1.68 o
  -4  19   1       36.17       35.37      2.11 o
  -3  19   1        0.01       -0.01      1.28 o
  -2  19   1        1.36        2.23      1.36 o
  -1  19   1      146.10      133.20      3.62 o
   0  19   1        9.40        7.73      1.41 o
   1  19   1       91.47       89.15      2.72 o
   2  19   1        7.32        5.99      1.34 o
   3  19   1       18.43       19.48      1.77 o
   4  19   1        0.60        1.51      1.57 o
   5  19   1       32.58       34.98      2.61 o
   6  19   1        6.46        5.67      2.15 o
   7  19   1        6.56       10.92      2.97 o
   8  19   1       14.22       14.07      5.06 o
  -8  20   1        6.40        4.45      2.66 o
  -7  20   1       19.59       23.63      4.82 o
  -6  20   1       26.00       28.29      2.63 o
  -5  20   1        1.18        2.92      1.82 o
  -4  20   1        0.10       -1.27      1.27 o
  -3  20   1       16.68       14.70      1.76 o
  -2  20   1        7.40        4.78      1.46 o
  -1  20   1        0.12        1.04      1.39 o
   0  20   1        6.89       10.09      1.70 o
   1  20   1       68.90       67.72      2.80 o
   2  20   1        3.91        2.34      1.47 o
   3  20   1        9.39        6.86      1.77 o
   4  20   1       10.51        9.99      2.82 o
   5  20   1        4.06        4.01      2.47 o
   6  20   1        1.97        1.12      3.02 o
   7  20   1       10.00       18.31      5.06 o
  -7  21   1        3.77        3.14      1.81 o
  -6  21   1        0.81       -0.56      1.84 o
  -5  21   1        3.35        3.52      1.97 o
  -4  21   1        1.17        0.03      1.75 o
  -3  21   1        5.34        4.89      2.06 o
  -2  21   1        0.38        0.34      1.89 o
  -1  21   1       79.69       89.20      3.23 o
   0  21   1       14.94       12.80      1.80 o
   1  21   1       15.85       14.02      1.81 o
   2  21   1        5.91        4.08      1.78 o
   3  21   1        0.24       -2.27      2.27 o
   4  21   1        1.77        1.16      2.40 o
   5  21   1        1.82        0.59      2.58 o
   6  21   1        5.34        4.37      4.20 o
  -7  22   1        5.66        3.26      4.97 o
  -6  22   1       31.63       33.91      2.92 o
  -5  22   1       19.79       26.43      2.91 o
  -4  22   1       29.58       31.46      2.84 o
  -3  22   1        0.11       -0.73      1.62 o
  -2  22   1        1.63        1.61      1.50 o
  -1  22   1        7.27        8.21      1.76 o
   0  22   1        3.95        2.36      1.55 o
   1  22   1        5.87        5.34      1.71 o
   2  22   1        6.08        7.56      2.19 o
   3  22   1        0.20       -0.43      2.42 o
   4  22   1        0.58       -2.16      2.16 o
   5  22   1        5.84        5.04      6.63 o
   6  22   1        5.39        3.47      4.42 o
  -6  23   1        0.14       -3.77      4.33 o
  -5  23   1        0.81        1.38      2.07 o
  -4  23   1        8.66       10.28      2.36 o
  -3  23   1        5.46        3.12      2.16 o
  -2  23   1        0.16       -0.27      1.68 o
  -1  23   1        1.02        1.78      1.75 o
   0  23   1        3.48        5.54      1.94 o
   1  23   1        2.84        6.15      2.37 o
   2  23   1        7.27        6.14      2.90 o
   3  23   1       39.84       49.08      6.11 o
   4  23   1        1.35        0.88      3.05 o
   5  23   1       31.45       40.27      6.26 o
  -5  24   1       14.03       19.13      6.00 o
  -4  24   1        0.13        0.32      2.05 o
  -3  24   1        0.05        1.09      2.09 o
  -2  24   1        0.21        0.77      2.11 o
  -1  24   1        0.04        2.35      2.74 o
   0  24   1        4.65        5.19      2.96 o
   1  24   1        3.62        4.05      2.97 o
   2  24   1        0.33        0.49      2.85 o
   3  24   1        0.11        0.37      2.93 o
   4  24   1        3.33        5.45      4.76 o
  -4  25   1        0.04        1.54      4.55 o
  -3  25   1        5.24        4.21      3.32 o
  -2  25   1        4.85        0.13      2.87 o
  -1  25   1        5.20        1.80      3.92 o
   0  25   1        2.00        0.04      3.60 o
   1  25   1       19.05       18.12      7.55 o
   2  25   1        0.00       -2.16      3.03 o
   3  25   1        6.87       18.23      5.92 o
  -1  26   1        0.03        1.16      4.33 o
   0  26   1        2.84        4.67      4.93 o
   1  26   1        3.46       10.38      5.32 o
 -12   0   2        7.26        4.50      3.90 o
 -10   0   2       87.76       86.86      4.57 o
  -8   0   2       11.64       11.84      2.96 o
  -6   0   2     1303.90     1455.91     24.10 o
  -4   0   2     1098.31     1080.79     17.84 o
  -2   0   2       90.10      107.12      1.96 o
   0   0   2    11294.50    11809.27    392.47 o
   2   0   2      168.64      162.18      2.47 o
   4   0   2       32.67       12.93      0.67 o
   6   0   2       58.45       51.63      1.28 o
   8   0   2      124.12      119.53      4.85 o
  10   0   2       11.27        9.58      2.44 o
  12   0   2       17.35       19.30      6.82 o
 -13   1   2        6.73       14.05      3.58 o
 -12   1   2        1.63        0.37      2.59 o
 -11   1   2        2.32       -0.02      2.23 o
 -10   1   2       43.04       38.38      2.76 o
  -9   1   2        3.58        3.11      1.33 o
  -8   1   2       31.72       34.45      1.85 o
  -7   1   2       55.78       60.24      1.77 o
  -6   1   2       15.39        9.68      0.88 o
  -5   1   2      981.04     1076.71     12.73 o
  -4   1   2        3.67        0.00      0.38 o
  -3   1   2     1344.36     1317.42     12.27 o
  -2   1   2        2.56       -0.21      0.21 o
  -1   1   2     4183.86     3999.00     41.13 o
   0   1   2      215.68      226.55      3.34 o
   1   1   2      394.44      379.55      3.88 o
   2   1   2     5869.12     6040.10     46.95 o
   3   1   2      264.80      245.42      2.15 o
   4   1   2       15.59       15.58      0.61 o
   5   1   2      201.73      195.19      2.11 o
   6   1   2      321.23      313.61      3.58 o
   7   1   2        9.63       12.91      0.64 o
   8   1   2       19.04       17.49      1.58 o
   9   1   2        9.62       14.24      2.29 o
  10   1   2       50.02       52.70      2.78 o
  11   1   2        0.55        2.22      1.75 o
  12   1   2       31.74       40.77      3.02 o
 -13   2   2        0.12       -1.56      2.95 o
 -12   2   2       34.67       36.02      3.89 o
 -11   2   2        5.80        4.65      2.44 o
 -10   2   2       20.34       18.43      2.17 o
  -9   2   2        9.98        8.72      1.49 o
  -8   2   2        7.80        4.28      1.17 o
  -7   2   2       19.01       15.05      1.19 o
  -6   2   2       99.41      116.64      2.32 o
  -5   2   2      684.87      695.66      8.58 o
  -4   2   2      110.97       87.77      1.66 o
  -3   2   2      449.67      478.32      4.56 o
  -2   2   2        1.05        1.83      0.23 o
  -1   2   2      169.79      177.07      1.97 o
   0   2   2     5879.91     5870.29     59.94 o
   1   2   2       11.45        8.58      0.69 o
   2   2   2       60.60       65.34      1.14 o
   3   2   2     1035.98     1194.87      9.59 o
   4   2   2       62.24       74.95      1.04 o
   5   2   2       50.77       65.61      1.25 o
   6   2   2        1.20        1.50      0.41 o
   7   2   2       31.96       34.17      0.99 o
   8   2   2       35.88       33.61      1.93 o
   9   2   2        1.29        1.63      1.61 o
  10   2   2        0.00        0.52      1.52 o
  11   2   2       10.85        5.62      2.51 o
  12   2   2        3.36        6.50      2.45 o
 -13   3   2       18.17       27.23      4.02 o
 -12   3   2        0.32        1.32      2.64 o
 -11   3   2        3.31        3.82      2.45 o
 -10   3   2        2.36        1.13      1.65 o
  -9   3   2       15.26       17.73      1.71 o
  -8   3   2       15.32       16.86      1.95 o
  -7   3   2        1.46        1.11      0.86 o
  -6   3   2        6.67        2.36      0.70 o
  -5   3   2     1047.87     1049.48     12.52 o
  -4   3   2      121.32      124.10      2.15 o
  -3   3   2       81.79       68.22      1.50 o
  -2   3   2     1074.29      996.69      8.87 o
  -1   3   2       67.34       67.08      0.87 o
   0   3   2       16.48       14.91      0.59 o
   1   3   2       38.23       51.25      0.88 o
   2   3   2     2156.57     2261.69     17.70 o
   3   3   2      907.27      956.82      8.64 o
   4   3   2      726.50      754.40      6.96 o
   5   3   2      376.40      401.48      4.33 o
   6   3   2        5.51        2.96      0.56 o
   7   3   2       39.13       34.50      1.16 o
   8   3   2        0.02       -0.39      1.07 o
   9   3   2        0.43       -0.38      1.11 o
  10   3   2      125.30      130.62      4.14 o
  11   3   2       12.90       14.05      2.04 o
  12   3   2        2.51        1.29      2.33 o
 -13   4   2       11.11        7.48      2.56 o
 -12   4   2       27.67       29.56      3.78 o
 -11   4   2       15.09       19.20      3.06 o
 -10   4   2        0.36       -0.80      1.61 o
  -9   4   2       19.91       17.69      1.91 o
  -8   4   2       50.87       53.56      2.05 o
  -7   4   2      147.60      162.47      3.67 o
  -6   4   2       44.33       46.05      1.66 o
  -5   4   2       12.53       15.75      0.93 o
  -4   4   2      339.37      416.87      5.46 o
  -3   4   2     1633.65     1731.08     16.05 o
  -2   4   2       89.86       92.48      1.21 o
  -1   4   2     2192.04     2223.77     19.24 o
   0   4   2      338.07      391.88      3.29 o
   1   4   2        5.48        7.71      0.29 o
   2   4   2     1016.83     1126.36      8.71 o
   3   4   2     4061.69     4333.21     35.41 o
   4   4   2      367.68      386.79      4.71 o
   5   4   2      108.85       97.31      1.95 o
   6   4   2      120.80      120.67      2.03 o
   7   4   2        0.10       -0.66      0.66 o
   8   4   2       90.98      100.89      3.16 o
   9   4   2       10.84        9.34      1.40 o
  10   4   2       14.56       15.42      1.96 o
  11   4   2        2.94        2.02      1.77 o
  12   4   2       12.38       11.86      2.87 o
 -13   5   2        4.18        3.58      2.71 o
 -12   5   2        4.17        8.09      2.98 o
 -11   5   2        0.00        0.08      3.43 o
 -10   5   2        4.01        4.49      1.86 o
  -9   5   2       29.11       29.35      2.06 o
  -8   5   2       24.71       23.29      1.74 o
  -7   5   2       95.01       86.57      2.01 o
  -6   5   2      158.90      156.75      3.20 o
  -5   5   2       25.32       31.39      1.22 o
  -4   5   2      686.74      620.78      7.18 o
  -3   5   2      379.29      325.14      3.56 o
  -2   5   2      244.96      258.69      2.69 o
  -1   5   2        9.20       19.69      0.44 o
   0   5   2      617.92      621.69      5.34 o
   1   5   2      423.57      464.18      3.92 o
   2   5   2      583.33      766.28      6.62 o
   3   5   2     1725.59     1932.67     14.74 o
   4   5   2      258.32      299.74      3.20 o
   5   5   2       14.75       15.29      0.78 o
   6   5   2       57.91       60.76      1.48 o
   7   5   2       26.59       26.15      1.48 o
   8   5   2       12.56       10.42      1.42 o
   9   5   2        3.53        4.98      1.47 o
  10   5   2       16.08       17.74      2.05 o
  11   5   2        6.19        6.41      1.89 o
  12   5   2        1.82        1.90      2.87 o
 -13   6   2        1.80       -0.14      2.44 o
 -12   6   2       17.89       15.37      2.64 o
 -11   6   2        4.65        6.57      2.79 o
 -10   6   2       18.93       15.66      2.32 o
  -9   6   2        2.44        1.20      1.21 o
  -8   6   2      258.50      261.92      4.11 o
  -7   6   2       25.35       25.29      1.22 o
  -6   6   2       28.41       26.77      1.16 o
  -5   6   2        1.76        2.37      0.66 o
  -4   6   2        0.07        5.94      0.62 o
  -3   6   2     1180.33     1073.56     11.68 o
  -2   6   2      233.01      281.11      4.33 o
  -1   6   2      949.05     1003.05      8.17 o
   0   6   2       69.78       74.83      0.93 o
   1   6   2        0.11       -0.22      0.22 o
   2   6   2     3436.28     3411.14     30.63 o
   3   6   2      322.14      311.33      3.06 o
   4   6   2      215.40      220.20      2.77 o
   5   6   2      351.04      345.62      6.47 o
   6   6   2        0.40        0.38      0.65 o
   7   6   2       46.83       50.71      2.02 o
   8   6   2        1.33       -0.11      1.17 o
   9   6   2        0.03       -1.02      1.28 o
  10   6   2        4.99        4.12      1.68 o
  11   6   2       26.27       30.23      2.59 o
  12   6   2       13.56       17.59      2.86 o
 -13   7   2        0.01       -4.03      4.03 o
 -12   7   2        1.42       -1.72      1.98 o
 -11   7   2        6.58        6.51      2.12 o
 -10   7   2        5.16        4.78      2.01 o
  -9   7   2        0.13        1.18      1.42 o
  -8   7   2       24.07       24.40      1.58 o
  -7   7   2        7.54        5.58      1.04 o
  -6   7   2        0.41       -0.14      0.66 o
  -5   7   2      249.96      265.94      4.11 o
  -4   7   2      582.38      597.02      7.62 o
  -3   7   2      419.49      417.18      4.76 o
  -2   7   2        0.72        3.56      0.59 o
  -1   7   2       11.01       10.21      0.48 o
   0   7   2       53.38       61.90      1.04 o
   1   7   2       54.55       70.47      1.04 o
   2   7   2     1790.00     2026.31     16.82 o
   3   7   2      205.17      188.10      2.30 o
   4   7   2      133.01      157.81      2.46 o
   5   7   2      524.64      515.63      6.46 o
   6   7   2      261.35      280.66      3.96 o
   7   7   2        0.80        1.56      1.04 o
   8   7   2        0.60       -0.41      1.13 o
   9   7   2       39.18       40.68      2.33 o
  10   7   2        3.03        4.27      1.96 o
  11   7   2        4.25        5.40      1.95 o
  12   7   2        7.31        9.90      3.21 o
 -12   8   2       16.03       12.63      3.21 o
 -11   8   2        3.20        1.92      2.02 o
 -10   8   2        4.00        4.30      1.71 o
  -9   8   2       23.16       23.34      2.04 o
  -8   8   2       18.31       18.09      1.60 o
  -7   8   2      463.41      431.60      6.99 o
  -6   8   2      219.43      196.84      3.53 o
  -5   8   2       24.78       17.27      1.05 o
  -4   8   2       16.49       18.14      0.99 o
  -3   8   2       15.25       22.96      0.86 o
  -2   8   2        0.80        2.91      0.44 o
  -1   8   2      149.93      157.54      2.05 o
   0   8   2      413.01      513.66      5.48 o
   1   8   2     2428.51     2809.41     25.57 o
   2   8   2       18.81       10.39      0.48 o
   3   8   2      190.12      227.82      2.85 o
   4   8   2      626.79      712.29      7.51 o
   5   8   2       58.73       63.06      1.57 o
   6   8   2        4.30        3.67      1.00 o
   7   8   2        1.78        1.34      1.06 o
   8   8   2       15.94       16.95      1.73 o
   9   8   2       18.97       16.70      1.85 o
  10   8   2        1.42       -1.48      1.48 o
  11   8   2       20.10       23.42      2.47 o
  12   8   2        2.54        2.83      2.90 o
 -12   9   2        0.83        5.82      4.07 o
 -11   9   2        5.99        6.09      2.86 o
 -10   9   2        3.77        0.52      1.36 o
  -9   9   2       26.00       27.42      1.87 o
  -8   9   2        0.20       -0.14      1.02 o
  -7   9   2       59.34       58.58      2.36 o
  -6   9   2      253.75      248.15      4.23 o
  -5   9   2       20.24       18.43      1.10 o
  -4   9   2        6.86        0.86      0.50 o
  -3   9   2      146.99      165.45      2.65 o
  -2   9   2      425.05      368.10      4.09 o
  -1   9   2        8.09       12.85      0.67 o
   0   9   2     1070.70     1028.77      9.80 o
   1   9   2     2393.35     2571.24     22.36 o
   2   9   2      663.56      618.48      5.62 o
   3   9   2       82.71       90.20      1.48 o
   4   9   2      150.92      154.78      2.15 o
   5   9   2       58.45       55.48      1.53 o
   6   9   2       63.71       53.59      2.04 o
   7   9   2        8.41        5.69      1.23 o
   8   9   2        0.50        1.31      1.28 o
   9   9   2      134.01      139.82      4.18 o
  10   9   2        1.91        2.73      1.49 o
  11   9   2        9.27        8.39      2.31 o
 -12  10   2        1.86        5.09      3.12 o
 -11  10   2        9.20        5.31      5.60 o
 -10  10   2       28.51       36.54      2.66 o
  -9  10   2        0.07       -1.16      1.16 o
  -8  10   2        0.94        0.14      1.09 o
  -7  10   2        5.69        7.06      1.28 o
  -6  10   2        0.24        0.51      0.89 o
  -5  10   2       18.98       16.60      0.96 o
  -4  10   2       63.13       56.29      1.39 o
  -3  10   2       58.03       61.87      1.57 o
  -2  10   2        0.09       -0.13      0.48 o
  -1  10   2      105.03      109.95      2.08 o
   0  10   2        6.14        5.97      0.51 o
   1  10   2        2.73        2.99      0.42 o
   2  10   2       11.23       14.44      0.62 o
   3  10   2        7.35       11.05      0.65 o
   4  10   2      223.23      246.30      3.06 o
   5  10   2      256.65      263.88      3.45 o
   6  10   2      154.76      149.58      5.06 o
   7  10   2       50.47       51.29      2.15 o
   8  10   2        5.27        5.68      1.70 o
   9  10   2        4.90        4.35      1.60 o
  10  10   2        0.27        2.17      1.51 o
  11  10   2        1.92        1.89      3.82 o
 -12  11   2        9.99       11.71      5.15 o
 -11  11   2        3.18        5.85      3.00 o
 -10  11   2        9.91       12.83      2.09 o
  -9  11   2       21.32       21.47      2.16 o
  -8  11   2       22.88       25.14      1.72 o
  -7  11   2       17.03       15.67      1.28 o
  -6  11   2      261.22      245.27      4.16 o
  -5  11   2      132.96      132.28      2.46 o
  -4  11   2        9.06       15.29      1.00 o
  -3  11   2        3.05        2.47      0.66 o
  -2  11   2      108.07      107.63      2.25 o
  -1  11   2      210.04      191.72      2.74 o
   0  11   2       24.87       23.20      0.83 o
   1  11   2      320.87      336.77      3.89 o
   2  11   2        2.92        1.15      0.48 o
   3  11   2      955.35     1018.35     10.39 o
   4  11   2      193.61      185.57      2.99 o
   5  11   2      258.48      234.05      4.16 o
   6  11   2       31.71       34.50      1.75 o
   7  11   2       17.84       15.02      1.50 o
   8  11   2        3.27        4.09      1.46 o
   9  11   2       42.18       44.46      2.60 o
  10  11   2        0.06        0.38      1.75 o
  11  11   2        1.38       -1.34      2.65 o
 -11  12   2        1.34        2.06      3.86 o
 -10  12   2       39.78       44.92      3.98 o
  -9  12   2        0.27       -0.72      1.57 o
  -8  12   2        1.29        2.33      1.50 o
  -7  12   2        1.81        1.38      1.14 o
  -6  12   2      183.71      180.75      3.14 o
  -5  12   2      690.96      701.96      8.38 o
  -4  12   2      674.57      648.71     12.00 o
  -3  12   2       59.58       68.59      1.77 o
  -2  12   2       24.26       22.69      1.15 o
  -1  12   2      679.19      701.26      8.24 o
   0  12   2      247.41      242.72      3.25 o
   1  12   2       36.48       42.85      1.21 o
   2  12   2       18.41       20.42      0.98 o
   3  12   2       18.09       22.74      1.03 o
   4  12   2      235.46      226.03      3.42 o
   5  12   2        3.83        7.03      0.92 o
   6  12   2       49.53       46.85      2.39 o
   7  12   2        6.47        4.22      1.49 o
   8  12   2        3.26        1.84      1.74 o
   9  12   2        3.33        6.58      2.15 o
  10  12   2        3.56        3.66      1.88 o
  11  12   2        5.81       -3.77      4.03 o
 -11  13   2        0.84        2.96      4.33 o
 -10  13   2        1.54       -2.34      2.34 o
  -9  13   2        0.00        0.23      1.59 o
  -8  13   2        4.09        4.15      1.64 o
  -7  13   2        3.76        3.96      1.27 o
  -6  13   2       36.34       30.56      1.79 o
  -5  13   2        0.09       -0.12      1.03 o
  -4  13   2      134.92      127.35      2.87 o
  -3  13   2        8.53        6.16      0.99 o
  -2  13   2       76.39       82.84      2.12 o
  -1  13   2       32.51       33.11      1.96 o
   0  13   2       64.75       64.60      1.54 o
   1  13   2       49.48       45.24      1.08 o
   2  13   2       27.91       27.52      1.01 o
   3  13   2       10.67        6.65      0.74 o
   4  13   2       17.60       15.42      1.23 o
   5  13   2        4.59        8.10      1.12 o
   6  13   2        1.81        4.61      1.48 o
   7  13   2       12.93       11.10      1.73 o
   8  13   2       38.06       37.71      2.87 o
   9  13   2        0.82        0.20      1.91 o
  10  13   2        5.78       11.15      2.55 o
  11  13   2        1.23        0.17      4.42 o
 -11  14   2        0.84        3.90      4.20 o
 -10  14   2        3.60        4.89      4.03 o
  -9  14   2        4.73        5.53      2.16 o
  -8  14   2        2.30        3.83      1.65 o
  -7  14   2       27.80       30.34      1.95 o
  -6  14   2        8.57        5.56      1.26 o
  -5  14   2        5.19        4.34      1.53 o
  -4  14   2      398.02      390.89      5.95 o
  -3  14   2       72.80       68.40      2.11 o
  -2  14   2       13.92       13.12      1.11 o
  -1  14   2       31.10       29.62      1.26 o
   0  14   2        3.96        3.41      0.76 o
   1  14   2       45.24       43.17      1.66 o
   2  14   2       79.05       79.64      1.91 o
   3  14   2        0.54       -0.47      0.83 o
   4  14   2      123.00      111.05      2.61 o
   5  14   2        4.25        5.04      1.40 o
   6  14   2       36.49       33.24      2.26 o
   7  14   2       50.31       50.86      3.14 o
   8  14   2        1.75        2.40      1.88 o
   9  14   2        3.29        3.76      2.52 o
  10  14   2       16.46       15.45      2.76 o
 -10  15   2        0.02        4.07      4.07 o
  -9  15   2        0.04        1.42      2.69 o
  -8  15   2       29.67       24.42      2.37 o
  -7  15   2       72.92       80.09      3.38 o
  -6  15   2        0.62       -0.17      1.14 o
  -5  15   2        1.87        0.98      1.05 o
  -4  15   2      516.80      507.38      7.37 o
  -3  15   2      211.86      214.73      3.98 o
  -2  15   2       13.18       16.57      1.15 o
  -1  15   2        3.38        5.00      0.88 o
   0  15   2       90.15       86.25      2.07 o
   1  15   2      136.53      130.78      2.30 o
   2  15   2       26.40       25.68      1.26 o
   3  15   2       83.35       70.36      2.15 o
   4  15   2        3.75        2.37      1.00 o
   5  15   2       96.00       84.18      3.22 o
   6  15   2       25.33       18.52      2.05 o
   7  15   2       51.08       55.37      3.30 o
   8  15   2        2.27        1.14      1.87 o
   9  15   2        5.27        8.29      2.34 o
  10  15   2        0.29       -0.17      3.95 o
 -10  16   2        2.59        7.50      4.63 o
  -9  16   2        0.18        1.38      2.82 o
  -8  16   2        0.33       -0.42      2.51 o
  -7  16   2       18.43       21.23      2.71 o
  -6  16   2        2.23        2.33      1.36 o
  -5  16   2       41.13       43.01      2.28 o
  -4  16   2       95.62      101.13      2.79 o
  -3  16   2       55.56       47.59      1.98 o
  -2  16   2      224.63      215.86      3.69 o
  -1  16   2        0.65        1.31      0.87 o
   0  16   2        0.02       -0.04      1.31 o
   1  16   2        7.69        3.75      0.90 o
   2  16   2       27.03       19.88      1.21 o
   3  16   2        0.36       -0.52      0.95 o
   4  16   2      118.32      105.58      3.02 o
   5  16   2        6.68        5.32      1.54 o
   6  16   2        0.43       -0.50      1.44 o
   7  16   2       12.06       14.31      2.29 o
   8  16   2        4.46        1.19      2.34 o
   9  16   2        0.01       -1.73      2.05 o
  10  16   2        0.01       -0.73      3.77 o
 -10  17   2        0.01       -0.51      3.99 o
  -9  17   2        1.10        4.16      3.19 o
  -8  17   2        0.57        1.36      2.55 o
  -7  17   2       22.23       22.02      3.41 o
  -6  17   2       23.06       24.35      2.68 o
  -5  17   2       18.38       14.24      1.91 o
  -4  17   2       29.64       29.21      1.95 o
  -3  17   2        1.18        2.96      1.18 o
  -2  17   2       16.91       18.01      1.49 o
  -1  17   2      128.77      127.13      3.07 o
   0  17   2       10.47        9.82      1.58 o
   1  17   2       20.25       19.38      1.44 o
   2  17   2       20.10       19.12      1.25 o
   3  17   2       46.47       43.70      1.72 o
   4  17   2        6.73        4.69      1.50 o
   5  17   2        0.87        1.38      1.50 o
   6  17   2       48.79       50.46      3.65 o
   7  17   2        6.26        4.50      2.41 o
   8  17   2       38.59       36.51      3.62 o
   9  17   2        2.63       -1.27      2.12 o
  -9  18   2        0.16        0.05      2.19 o
  -8  18   2        0.93       -1.92      1.92 o
  -7  18   2        1.05        2.96      1.95 o
  -6  18   2        4.29        2.51      1.68 o
  -5  18   2       19.51       20.13      1.85 o
  -4  18   2       24.42       20.85      1.82 o
  -3  18   2        0.00       -0.48      1.27 o
  -2  18   2      267.01      259.39      4.78 o
  -1  18   2       25.49       23.64      1.64 o
   0  18   2       45.52       47.62      2.07 o
   1  18   2       19.80       16.86      1.48 o
   2  18   2       13.44       11.58      1.37 o
   3  18   2        1.36       -0.14      1.20 o
   4  18   2        3.29        1.98      1.22 o
   5  18   2        8.06        6.01      1.72 o
   6  18   2        0.00        0.71      2.55 o
   7  18   2       17.48       12.69      2.31 o
   8  18   2        1.01       -0.69      2.14 o
   9  18   2       12.11        8.21      3.27 o
  -9  19   2        4.89       10.51      4.89 o
  -8  19   2        7.51        8.29      2.29 o
  -7  19   2       14.32       10.24      2.31 o
  -6  19   2        3.95        1.90      1.89 o
  -5  19   2        0.07       -1.33      1.33 o
  -4  19   2        9.32        9.86      1.65 o
  -3  19   2        6.14        4.15      1.43 o
  -2  19   2      159.38      173.84      4.30 o
  -1  19   2        1.38       -0.70      1.17 o
   0  19   2        5.91        5.92      1.32 o
   1  19   2        4.58        4.38      1.27 o
   2  19   2        0.45       -0.99      1.12 o
   3  19   2        3.25        3.08      1.44 o
   4  19   2        8.92        9.32      1.86 o
   5  19   2       12.02       11.85      2.36 o
   6  19   2        0.94        0.86      2.98 o
   7  19   2        0.58        4.94      2.74 o
   8  19   2        0.56        4.85      4.12 o
  -8  20   2        0.22       -0.25      2.00 o
  -7  20   2        2.95        3.29      2.10 o
  -6  20   2        0.02        1.28      2.20 o
  -5  20   2       11.18       14.38      2.34 o
  -4  20   2        8.06        8.40      1.68 o
  -3  20   2       63.01       63.05      2.78 o
  -2  20   2       19.32       20.76      1.93 o
  -1  20   2       12.53       15.22      1.77 o
   0  20   2       29.97       27.53      1.87 o
   1  20   2       33.12       34.14      1.99 o
   2  20   2       16.59       14.46      1.77 o
   3  20   2        1.16        0.97      1.58 o
   4  20   2        0.05       -1.63      1.63 o
   5  20   2        0.15       -1.70      1.70 o
   6  20   2       11.42       12.62      2.99 o
   7  20   2        2.55        5.70      4.29 o
  -8  21   2        0.01        3.43      4.76 o
  -7  21   2        2.23        1.35      2.62 o
  -6  21   2        4.24        3.25      2.15 o
  -5  21   2       14.39       13.21      2.44 o
  -4  21   2        0.23       -1.50      1.57 o
  -3  21   2        0.18       -0.13      1.48 o
  -2  21   2       15.40       13.25      1.84 o
  -1  21   2        0.08       -0.85      1.40 o
   0  21   2       36.11       34.24      2.28 o
   1  21   2        1.09       -1.24      1.43 o
   2  21   2       13.02       11.99      2.06 o
   3  21   2        2.25        3.58      3.43 o
   4  21   2        0.60       -0.36      2.31 o
   5  21   2        2.43        2.53      3.43 o
   6  21   2        0.17       -3.43      3.43 o
  -7  22   2        1.08       -1.89      4.76 o
  -6  22   2        0.14        3.86      2.23 o
  -5  22   2        3.15        5.86      2.23 o
  -4  22   2        0.06       -1.48      1.88 o
  -3  22   2        0.72        0.22      1.70 o
  -2  22   2       29.71       28.84      2.24 o
  -1  22   2        0.00       -1.53      1.53 o
   0  22   2       50.08       53.18      2.75 o
   1  22   2        0.29       -1.69      1.69 o
   2  22   2        0.51       -0.81      2.42 o
   3  22   2        0.83        0.59      2.49 o
   4  22   2        1.89        3.87      2.74 o
   5  22   2        3.28        2.74      3.99 o
  -6  23   2        1.52        4.75      2.37 o
  -5  23   2       20.37       22.20      2.85 o
  -4  23   2        2.74        2.19      2.18 o
  -3  23   2        2.06        0.47      1.85 o
  -2  23   2        0.44        0.39      1.99 o
  -1  23   2       13.52       10.79      2.45 o
   0  23   2        9.79       12.24      2.23 o
   1  23   2        0.73       -2.01      2.01 o
   2  23   2       12.10       13.89      3.28 o
   3  23   2        0.29        0.56      2.66 o
   4  23   2        0.52       -3.77      3.77 o
  -5  24   2        0.00       -2.03      2.37 o
  -4  24   2        0.04       -1.43      2.02 o
  -3  24   2        8.89        9.72      2.94 o
  -2  24   2        5.18        4.57      2.33 o
  -1  24   2        3.40        6.01      2.43 o
   0  24   2        0.13       -1.38      2.05 o
   1  24   2        3.36        0.82      2.93 o
   2  24   2        4.92        1.07      3.60 o
   3  24   2        0.08       -1.24      2.86 o
  -3  25   2        1.35        3.64      2.43 o
  -2  25   2        0.05       -2.09      2.09 o
  -1  25   2        1.48        1.72      2.33 o
   0  25   2       21.71       25.85      3.20 o
   1  25   2        1.84        4.36      3.20 o
   2  25   2       17.52       21.44      6.18 o
 -13   0   3       34.85       37.31      6.35 o
 -11   0   3       11.84       13.64      3.99 o
  -9   0   3       19.58       25.08      2.68 o
  -7   0   3      301.60      316.68      8.37 o
  -5   0   3        6.85       21.07      2.18 o
  -3   0   3      368.68      330.10      5.22 o
  -1   0   3      568.59      539.52      8.84 o
   1   0   3      839.82      845.49     12.10 o
   3   0   3      928.54      832.23     11.82 o
   5   0   3        2.38        3.78      1.19 o
   7   0   3       96.29      112.51      2.71 o
   9   0   3       24.72       25.13      2.85 o
  11   0   3       25.09       28.15      3.53 o
 -13   1   3        0.09        0.07      2.95 o
 -12   1   3       16.06       17.64      3.24 o
 -11   1   3       47.70       43.87      3.83 o
 -10   1   3        0.00       -0.03      1.35 o
  -9   1   3       10.96        8.76      1.53 o
  -8   1   3        1.85        1.29      1.05 o
  -7   1   3        0.07        0.45      0.90 o
  -6   1   3      426.41      402.49      5.58 o
  -5   1   3      725.24      662.74      8.29 o
  -4   1   3      418.63      412.88      5.10 o
  -3   1   3     1664.48     1748.01     17.13 o
  -2   1   3      293.81      300.62      3.26 o
  -1   1   3      359.91      378.36      4.13 o
   0   1   3      280.58      304.28      4.00 o
   1   1   3      163.18      148.66      2.28 o
   2   1   3        1.74        6.77      0.41 o
   3   1   3       48.30       49.97      0.77 o
   4   1   3       37.29       45.63      0.81 o
   5   1   3     1410.52     1462.91     11.82 o
   6   1   3        1.04        0.04      0.42 o
   7   1   3      116.03      125.33      3.34 o
   8   1   3       34.65       36.83      1.74 o
   9   1   3       11.93        9.16      1.65 o
  10   1   3        4.63        2.99      1.60 o
  11   1   3        1.23        2.55      1.83 o
  12   1   3        0.73       -2.70      2.70 o
 -13   2   3       11.77       10.15      3.38 o
 -12   2   3        0.99        1.24      2.62 o
 -11   2   3        0.99        1.28      2.47 o
 -10   2   3        1.04        1.93      1.40 o
  -9   2   3      128.83      124.00      3.68 o
  -8   2   3       27.07       25.62      1.73 o
  -7   2   3      123.55      101.96      3.27 o
  -6   2   3        2.46        2.86      0.72 o
  -5   2   3       65.73       81.56      2.06 o
  -4   2   3       57.88       58.46      1.38 o
  -3   2   3        5.27        4.73      0.45 o
  -2   2   3      512.82      529.03      5.15 o
  -1   2   3      959.97     1036.91     10.24 o
   0   2   3     1156.42     1291.12     15.79 o
   1   2   3        0.60        0.64      0.41 o
   2   2   3      196.02      165.43      1.96 o
   3   2   3       29.28       24.78      0.78 o
   4   2   3     1392.41     1464.96     14.98 o
   5   2   3      598.67      677.61      7.45 o
   6   2   3       86.45      101.44      1.71 o
   7   2   3      257.66      247.10      3.97 o
   8   2   3       77.05       74.52      2.37 o
   9   2   3       23.22       23.36      1.97 o
  10   2   3        5.18        5.11      1.67 o
  11   2   3       11.69       10.22      2.01 o
  12   2   3        7.73        7.96      3.11 o
 -13   3   3        2.43       -0.43      6.05 o
 -12   3   3       26.38       25.36      3.68 o
 -11   3   3      113.99      117.41      5.67 o
 -10   3   3        6.48        4.99      1.61 o
  -9   3   3       19.12       19.13      1.83 o
  -8   3   3      143.24      136.66      3.63 o
  -7   3   3        0.09        0.27      0.78 o
  -6   3   3      193.01      220.19      4.40 o
  -5   3   3     1066.42     1118.22     14.58 o
  -4   3   3      112.24      143.57      2.42 o
  -3   3   3      650.24      675.66      7.50 o
  -2   3   3        0.74        0.28      0.23 o
  -1   3   3        2.31        0.58      0.16 o
   0   3   3       88.43       88.84      1.41 o
   1   3   3      158.20      141.90      1.90 o
   2   3   3      152.89      158.29      1.81 o
   3   3   3        6.14        8.36      0.54 o
   4   3   3      123.82      127.60      2.09 o
   5   3   3       90.74       78.54      1.48 o
   6   3   3       45.98       46.97      1.12 o
   7   3   3       34.69       36.44      1.51 o
   8   3   3        0.14       -0.89      1.00 o
   9   3   3       24.18       24.71      2.52 o
  10   3   3        6.12        3.73      1.63 o
  11   3   3        1.46       -1.23      1.64 o
  12   3   3        6.31        2.73      5.08 o
 -13   4   3        0.86        0.30      2.82 o
 -12   4   3        0.47        2.84      2.76 o
 -11   4   3       34.18       29.88      3.49 o
 -10   4   3       59.16       70.88      3.71 o
  -9   4   3      115.38      113.22      3.52 o
  -8   4   3       87.84       82.17      2.84 o
  -7   4   3       54.48       54.75      1.91 o
  -6   4   3       81.74       78.89      2.41 o
  -5   4   3      202.67      221.71      3.51 o
  -4   4   3      576.61      608.30      7.04 o
  -3   4   3        0.73        1.14      0.38 o
  -2   4   3       19.93       15.01      0.46 o
  -1   4   3       17.17       19.41      0.49 o
   0   4   3       35.59       33.65      0.61 o
   1   4   3     3492.38     3764.03     33.55 o
   2   4   3      121.38      110.68      1.38 o
   3   4   3        0.11        1.10      0.49 o
   4   4   3      399.25      392.53      4.64 o
   5   4   3      139.71      159.01      2.41 o
   6   4   3      116.09      108.69      1.78 o
   7   4   3       87.83       87.97      2.23 o
   8   4   3       75.34       74.53      2.45 o
   9   4   3       19.30       16.36      1.90 o
  10   4   3        0.01       -1.38      1.38 o
  11   4   3       19.35       24.99      2.45 o
  12   4   3        6.60        2.32      4.20 o
 -13   5   3        0.53       -0.13      2.96 o
 -12   5   3       29.87       39.53      4.06 o
 -11   5   3      147.56      149.55      6.61 o
 -10   5   3       18.69       16.90      2.31 o
  -9   5   3       22.08       23.30      1.94 o
  -8   5   3        5.50        3.15      1.39 o
  -7   5   3       20.13       20.70      1.52 o
  -6   5   3        5.99        9.25      1.26 o
  -5   5   3       13.57       17.34      1.07 o
  -4   5   3       58.05       39.81      1.18 o
  -3   5   3      344.24      361.88      4.15 o
  -2   5   3       20.56       17.51      0.83 o
  -1   5   3      282.60      261.95      2.60 o
   0   5   3      654.08      570.86      5.84 o
   1   5   3      296.33      289.94      2.86 o
   2   5   3      540.23      549.06      5.38 o
   3   5   3      716.88      830.68      7.25 o
   4   5   3       64.45       53.18      1.10 o
   5   5   3       98.78      118.61      1.81 o
   6   5   3      391.93      387.95      4.90 o
   7   5   3        9.48       10.23      1.22 o
   8   5   3        7.85        7.05      1.26 o
   9   5   3       26.75       29.82      2.18 o
  10   5   3        5.86        3.67      1.71 o
  11   5   3       14.71       17.32      2.35 o
 -13   6   3       12.37       10.75      3.44 o
 -12   6   3        4.07        8.49      3.03 o
 -11   6   3       21.99       18.26      4.63 o
 -10   6   3       28.77       28.90      2.84 o
  -9   6   3      159.28      166.43      3.96 o
  -8   6   3       46.04       41.04      2.19 o
  -7   6   3      181.86      171.63      3.65 o
  -6   6   3       11.67       14.61      1.18 o
  -5   6   3       39.20       32.10      1.28 o
  -4   6   3       60.17       73.97      1.61 o
  -3   6   3      103.59      166.41      2.48 o
  -2   6   3        0.59        0.69      0.36 o
  -1   6   3     1154.38     1269.17     11.16 o
   0   6   3        4.51        6.43      0.36 o
   1   6   3      686.32      630.20      5.79 o
   2   6   3      692.73      692.99      6.70 o
   3   6   3      453.50      498.49      4.88 o
   4   6   3      247.23      261.36      2.99 o
   5   6   3      196.41      207.47      3.11 o
   6   6   3       63.30       52.26      1.86 o
   7   6   3       60.91       48.17      1.97 o
   8   6   3       10.20        7.86      1.33 o
   9   6   3       10.88       11.66      2.14 o
  10   6   3        4.08        5.35      1.71 o
  11   6   3       29.35       37.57      2.81 o
 -13   7   3        1.00       -0.99      4.55 o
 -12   7   3       12.74       13.10      3.18 o
 -11   7   3       16.45       16.17      3.21 o
 -10   7   3        9.25        6.79      2.00 o
  -9   7   3      131.12      135.87      3.59 o
  -8   7   3      150.41      159.17      3.40 o
  -7   7   3       28.44       22.94      1.43 o
  -6   7   3      184.36      181.64      3.34 o
  -5   7   3      287.30      261.96      4.08 o
  -4   7   3      103.38      108.18      2.37 o
  -3   7   3      344.67      335.39      4.28 o
  -2   7   3     1060.57     1091.27     11.83 o
  -1   7   3     1849.49     1987.83     19.35 o
   0   7   3      535.02      549.03      4.88 o
   1   7   3        0.66        0.57      0.31 o
   2   7   3        4.03        1.49      0.32 o
   3   7   3       15.05       26.54      1.05 o
   4   7   3      278.68      293.67      4.50 o
   5   7   3       68.11       56.73      1.49 o
   6   7   3        4.80        0.08      0.81 o
   7   7   3       21.59       22.03      1.51 o
   8   7   3        9.42        6.51      1.31 o
   9   7   3        6.76        7.04      1.47 o
  10   7   3        0.83        1.49      1.64 o
  11   7   3        7.75        6.67      2.01 o
 -12   8   3        0.68        0.14      2.79 o
 -11   8   3        0.15       -1.30      2.28 o
 -10   8   3       54.03       64.88      3.61 o
  -9   8   3       42.88       43.26      3.00 o
  -8   8   3       22.83       30.67      1.90 o
  -7   8   3      270.02      257.37      4.90 o
  -6   8   3      120.66      115.31      2.63 o
  -5   8   3       28.80       40.56      1.90 o
  -4   8   3       31.98       29.91      1.35 o
  -3   8   3      264.37      300.43      3.99 o
  -2   8   3        0.40        1.23      0.35 o
  -1   8   3      368.12      377.39      4.65 o
   0   8   3       88.53      100.39      1.43 o
   1   8   3       59.92       62.20      1.24 o
   2   8   3       44.80       36.46      0.85 o
   3   8   3      165.06      180.59      2.45 o
   4   8   3      382.19      364.54      4.39 o
   5   8   3       25.67       27.21      1.22 o
   6   8   3       27.77       27.07      1.40 o
   7   8   3       14.52       13.71      1.36 o
   8   8   3        8.43        8.30      1.36 o
   9   8   3        3.16        3.17      1.37 o
  10   8   3       12.23       20.10      2.27 o
  11   8   3        3.07        7.50      2.30 o
 -12   9   3        0.61       -3.47      4.12 o
 -11   9   3       16.82       19.77      3.39 o
 -10   9   3        7.10       11.58      2.31 o
  -9   9   3      136.85      148.96      4.42 o
  -8   9   3       57.83       56.59      2.70 o
  -7   9   3       94.08       89.59      2.78 o
  -6   9   3      579.16      551.70      8.38 o
  -5   9   3       87.38       85.41      2.18 o
  -4   9   3      493.85      483.69      6.56 o
  -3   9   3        3.03        3.57      0.67 o
  -2   9   3        6.47        2.36      0.54 o
  -1   9   3      236.17      229.21      3.22 o
   0   9   3        6.83        3.87      0.42 o
   1   9   3        0.53        0.02      0.34 o
   2   9   3      194.16      190.59      2.38 o
   3   9   3        0.77       -0.33      0.45 o
   4   9   3      129.17      125.95      2.35 o
   5   9   3       20.30       17.82      1.00 o
   6   9   3        3.01        2.88      0.97 o
   7   9   3      107.91      114.11      3.08 o
   8   9   3        9.54       14.24      1.53 o
   9   9   3        1.71        1.26      1.34 o
  10   9   3        2.35        1.09      1.70 o
  11   9   3        1.92        4.92      2.19 o
 -12  10   3       13.35       13.08      4.85 o
 -11  10   3        2.85       -2.58      2.58 o
 -10  10   3       27.68       27.70      2.86 o
  -9  10   3       11.54       11.62      1.58 o
  -8  10   3       47.14       48.83      2.25 o
  -7  10   3       24.26       20.70      1.62 o
  -6  10   3      357.45      351.88      6.04 o
  -5  10   3        0.16        0.32      0.87 o
  -4  10   3      183.67      164.78      3.33 o
  -3  10   3       32.27       40.34      1.55 o
  -2  10   3        4.46        2.86      0.55 o
  -1  10   3      196.08      202.24      4.20 o
   0  10   3        6.85        6.07      0.50 o
   1  10   3       86.63       88.99      1.48 o
   2  10   3      105.80       94.73      1.91 o
   3  10   3       43.06       44.80      1.28 o
   4  10   3        3.54        6.53      0.67 o
   5  10   3        7.05        2.45      1.12 o
   6  10   3        1.43        1.84      0.98 o
   7  10   3        0.04        0.61      1.09 o
   8  10   3       88.68       79.61      2.81 o
   9  10   3       20.16       19.68      1.84 o
  10  10   3        0.38       -0.61      1.67 o
  11  10   3        1.42        1.24      2.70 o
 -12  11   3        1.58        0.47      4.12 o
 -11  11   3        9.17        8.23      4.29 o
 -10  11   3        0.00       -1.22      1.65 o
  -9  11   3        2.90        1.35      1.61 o
  -8  11   3        4.19        4.76      1.60 o
  -7  11   3        8.43        7.05      1.09 o
  -6  11   3       65.11       68.18      2.11 o
  -5  11   3      170.20      161.17      2.98 o
  -4  11   3      352.61      336.61      5.58 o
  -3  11   3       59.81       64.10      1.83 o
  -2  11   3      242.44      234.05      3.42 o
  -1  11   3       34.22       35.13      1.13 o
   0  11   3      185.93      189.85      2.44 o
   1  11   3      143.99      157.92      1.95 o
   2  11   3       96.84       85.46      1.40 o
   3  11   3      234.44      245.05      3.31 o
   4  11   3       80.22       63.26      1.89 o
   5  11   3       57.54       60.29      2.19 o
   6  11   3      230.99      218.83      4.45 o
   7  11   3        2.70        1.00      1.49 o
   8  11   3        4.84        4.29      1.39 o
   9  11   3        3.12        3.47      1.48 o
  10  11   3        0.16        1.40      1.98 o
  11  11   3       10.25       16.55      5.10 o
 -12  12   3        7.26        7.72      4.76 o
 -11  12   3       24.58       33.66      5.58 o
 -10  12   3        3.61        5.23      2.89 o
  -9  12   3       12.63       22.36      2.52 o
  -8  12   3       22.89       22.23      2.40 o
  -7  12   3       28.00       27.91      1.85 o
  -6  12   3      400.28      392.59      6.71 o
  -5  12   3       35.04       29.80      1.59 o
  -4  12   3      700.84      660.69      8.79 o
  -3  12   3       12.58       11.87      1.03 o
  -2  12   3       48.75       49.74      2.01 o
  -1  12   3       76.71       82.73      1.82 o
   0  12   3       32.10       28.69      1.04 o
   1  12   3       90.22       89.58      1.58 o
   2  12   3        1.50       -0.46      0.46 o
   3  12   3       51.51       46.31      1.37 o
   4  12   3       32.24       25.81      1.18 o
   5  12   3        0.23       -0.81      0.97 o
   6  12   3       41.99       51.22      2.19 o
   7  12   3        3.58        1.59      1.84 o
   8  12   3        0.24        1.87      1.52 o
   9  12   3        0.54       -0.82      1.57 o
  10  12   3        2.26        0.14      2.03 o
 -11  13   3        2.85        0.30      4.25 o
 -10  13   3        9.52       14.99      3.30 o
  -9  13   3        8.47       10.40      2.47 o
  -8  13   3       15.42       16.71      2.03 o
  -7  13   3        0.46        1.32      1.07 o
  -6  13   3      151.66      143.90      3.24 o
  -5  13   3       14.97       15.53      1.39 o
  -4  13   3       62.79       65.65      2.14 o
  -3  13   3       10.64        8.34      1.04 o
  -2  13   3      143.57      133.67      2.74 o
  -1  13   3      106.31      108.00      3.14 o
   0  13   3       10.79       12.66      1.01 o
   1  13   3       53.11       53.36      1.28 o
   2  13   3       62.78       64.33      1.33 o
   3  13   3        6.88        5.92      0.86 o
   4  13   3       17.45       10.66      1.13 o
   5  13   3        0.62        2.16      1.08 o
   6  13   3       95.49       84.27      2.83 o
   7  13   3       16.71       16.67      1.96 o
   8  13   3        0.30       -0.48      1.56 o
   9  13   3        0.00       -0.70      1.64 o
  10  13   3        0.54        1.93      2.23 o
 -11  14   3        4.13        2.62      4.42 o
 -10  14   3        4.64        8.87      3.36 o
  -9  14   3        0.10        0.89      2.41 o
  -8  14   3        0.70        0.69      1.89 o
  -7  14   3       10.00        8.79      1.55 o
  -6  14   3        1.65        0.48      1.06 o
  -5  14   3       72.97       67.12      2.29 o
  -4  14   3       47.91       51.54      1.99 o
  -3  14   3        1.39       -0.87      1.13 o
  -2  14   3        1.94        0.18      1.17 o
  -1  14   3       11.32       12.99      1.25 o
   0  14   3      413.94      433.76      5.78 o
   1  14   3       37.21       36.76      1.23 o
   2  14   3       41.00       37.96      1.35 o
   3  14   3       33.79       35.32      1.42 o
   4  14   3       36.54       31.35      1.47 o
   5  14   3      131.28      118.38      3.19 o
   6  14   3       23.87       22.32      1.95 o
   7  14   3        6.74        8.47      1.74 o
   8  14   3        3.47        1.66      2.63 o
   9  14   3        3.86        3.42      2.07 o
  10  14   3        2.39       -0.43      3.56 o
 -11  15   3        2.10        2.14      4.37 o
 -10  15   3        1.18        0.45      2.95 o
  -9  15   3       16.37       14.22      3.18 o
  -8  15   3        2.37        1.52      2.45 o
  -7  15   3        1.33        1.64      1.51 o
  -6  15   3       67.94       68.18      2.68 o
  -5  15   3       10.55        6.78      1.23 o
  -4  15   3       17.74       13.59      1.38 o
  -3  15   3      175.49      166.90      3.43 o
  -2  15   3       56.24       56.62      1.96 o
  -1  15   3       81.24       74.65      2.20 o
   0  15   3       51.16       52.04      1.96 o
   1  15   3       38.04       30.71      1.36 o
   2  15   3       86.16       85.75      2.11 o
   3  15   3       15.58       15.91      1.29 o
   4  15   3       59.70       61.86      2.38 o
   5  15   3       42.12       37.72      2.00 o
   6  15   3       90.51       95.95      3.48 o
   7  15   3       40.32       38.81      3.81 o
   8  15   3        2.81        4.34      1.99 o
   9  15   3        2.33        4.44      2.71 o
  10  15   3        0.01       -0.04      4.03 o
 -10  16   3       15.61       16.21      5.27 o
  -9  16   3        0.20        0.36      4.31 o
  -8  16   3       25.84       25.75      3.61 o
  -7  16   3        0.26       -0.66      1.85 o
  -6  16   3       33.71       37.15      2.49 o
  -5  16   3        2.11        0.55      1.23 o
  -4  16   3        9.14       11.70      1.51 o
  -3  16   3      212.95      209.90      4.54 o
  -2  16   3       85.28       92.10      2.91 o
  -1  16   3        3.44        4.94      1.48 o
   0  16   3      221.83      223.50      4.18 o
   1  16   3        0.07       -0.76      0.76 o
   2  16   3       10.16        4.85      0.98 o
   3  16   3       55.93       57.48      1.99 o
   4  16   3       16.46       11.63      1.41 o
   5  16   3       37.13       41.56      2.15 o
   6  16   3        0.64        0.35      1.46 o
   7  16   3        2.63        5.02      1.94 o
   8  16   3        2.95        3.45      2.11 o
   9  16   3        4.39        3.65      2.28 o
 -10  17   3        0.10       -1.80      4.33 o
  -9  17   3        4.64        2.22      2.85 o
  -8  17   3        2.05        0.73      2.58 o
  -7  17   3        5.66        8.30      3.19 o
  -6  17   3        0.25        1.50      1.60 o
  -5  17   3        0.69        0.11      1.45 o
  -4  17   3        3.74        3.15      1.40 o
  -3  17   3       64.29       79.15      2.99 o
  -2  17   3      135.25      138.98      3.33 o
  -1  17   3       10.02        6.49      1.30 o
   0  17   3        2.97        2.51      1.15 o
   1  17   3        0.02       -0.98      0.98 o
   2  17   3      157.95      150.43      3.70 o
   3  17   3       64.51       56.94      2.07 o
   4  17   3        1.24        2.00      1.23 o
   5  17   3        4.18        5.45      1.41 o
   6  17   3        3.80        3.28      1.79 o
   7  17   3       14.94       11.73      2.25 o
   8  17   3       23.84       26.10      2.89 o
   9  17   3        6.58        2.60      3.22 o
  -9  18   3        1.34       -1.36      2.99 o
  -8  18   3        0.26        0.70      5.10 o
  -7  18   3        6.27        5.70      8.47 o
  -6  18   3        4.53        3.27      1.76 o
  -5  18   3       30.10       25.73      2.30 o
  -4  18   3        1.71        0.60      1.51 o
  -3  18   3       64.05       62.34      2.41 o
  -2  18   3       42.16       47.19      2.14 o
  -1  18   3      119.41      116.06      3.19 o
   0  18   3       19.59       18.11      1.55 o
   1  18   3        4.97        4.38      1.26 o
   2  18   3       17.08       18.25      1.69 o
   3  18   3        0.38       -1.02      1.37 o
   4  18   3        0.00        0.89      1.47 o
   5  18   3       15.02       13.54      2.20 o
   6  18   3        4.85        2.64      1.90 o
   7  18   3       16.60       12.88      2.30 o
   8  18   3       12.14       10.73      2.44 o
  -9  19   3        2.59       -2.79      2.79 o
  -8  19   3        0.30        3.67      3.15 o
  -7  19   3        3.42        4.64      2.91 o
  -6  19   3        1.26        6.43      2.81 o
  -5  19   3        8.38        8.56      2.04 o
  -4  19   3        0.40       -0.57      1.41 o
  -3  19   3       30.20       30.13      2.16 o
  -2  19   3        0.52        0.73      1.23 o
  -1  19   3       90.01       94.45      2.93 o
   0  19   3       10.13        8.52      1.43 o
   1  19   3       38.26       43.56      2.35 o
   2  19   3        0.81        1.24      1.34 o
   3  19   3       25.34       24.44      2.27 o
   4  19   3        4.14        3.32      1.67 o
   5  19   3        6.39        0.96      2.17 o
   6  19   3        0.07       -1.65      2.14 o
   7  19   3        9.49       12.40      2.96 o
   8  19   3        4.45        4.63      4.03 o
  -8  20   3        8.16        6.80      2.53 o
  -7  20   3        3.58        3.91      2.76 o
  -6  20   3        1.57        3.77      2.18 o
  -5  20   3        0.82       -0.18      1.70 o
  -4  20   3       39.51       43.42      2.50 o
  -3  20   3       15.70       13.49      1.86 o
  -2  20   3        9.77       10.71      1.78 o
  -1  20   3       28.28       29.89      1.95 o
   0  20   3       28.54       30.51      1.96 o
   1  20   3       33.45       33.44      2.55 o
   2  20   3        0.60       -1.47      1.51 o
   3  20   3        3.16        0.50      1.76 o
   4  20   3        4.76        6.21      2.87 o
   5  20   3        7.03       11.47      3.43 o
   6  20   3        4.46        7.72      2.82 o
   7  20   3       14.34        8.83      4.20 o
  -8  21   3        1.21       -2.49      4.55 o
  -7  21   3        5.95        5.94      2.49 o
  -6  21   3        0.52        1.60      2.48 o
  -5  21   3       16.68       18.58      2.71 o
  -4  21   3        0.64       -1.70      1.70 o
  -3  21   3        0.61        0.26      1.59 o
  -2  21   3        0.53       -0.74      1.52 o
  -1  21   3       41.40       44.30      2.55 o
   0  21   3       24.35       25.99      2.90 o
   1  21   3       21.47       24.88      2.11 o
   2  21   3        0.17        1.46      1.89 o
   3  21   3        0.72        1.64      1.98 o
   4  21   3        4.99        7.33      3.17 o
   5  21   3        6.22        4.73      2.70 o
   6  21   3        2.14        1.31      2.59 o
  -7  22   3        0.21       -0.70      2.73 o
  -6  22   3        0.02       -1.61      2.13 o
  -5  22   3        0.00       -0.85      2.11 o
  -4  22   3        2.01        3.13      1.93 o
  -3  22   3        0.06       -1.33      1.79 o
  -2  22   3        2.19       -0.40      1.57 o
  -1  22   3       81.83       94.65      4.72 o
   0  22   3       12.48       20.25      2.76 o
   1  22   3       29.03       26.25      3.57 o
   2  22   3        0.83       -0.40      2.28 o
   3  22   3        6.59        7.20      3.90 o
   4  22   3        1.24       -2.92      2.92 o
   5  22   3        3.37        6.13      4.03 o
  -6  23   3        0.11       -0.50      2.27 o
  -5  23   3        2.08        2.45      2.30 o
  -4  23   3        0.10        2.52      3.32 o
  -3  23   3        0.74       -1.81      1.98 o
  -2  23   3       23.27       25.93      3.00 o
  -1  23   3        7.30        7.00      3.82 o
   0  23   3       13.58       15.09      2.72 o
   1  23   3       16.13       13.44      4.31 o
   2  23   3        0.06       -1.86      3.56 o
   3  23   3        1.09        2.92      3.77 o
   4  23   3        1.79       -0.64      3.56 o
  -5  24   3        2.23        1.19      2.83 o
  -4  24   3        7.74        7.73      2.62 o
  -3  24   3        0.77       -2.13      2.13 o
  -2  24   3        1.92        1.22      2.28 o
  -1  24   3        1.24       -2.52      2.52 o
   0  24   3        0.51        0.36      2.86 o
   1  24   3        4.61        9.09      3.20 o
   2  24   3        5.23        4.29      4.29 o
  -3  25   3        0.21        0.72      2.95 o
  -2  25   3        1.80        3.05      3.01 o
  -1  25   3        2.95        8.96      5.06 o
   0  25   3        3.65        9.43      5.19 o
 -12   0   4        0.00       -2.06      3.43 o
 -10   0   4        7.99        9.32      2.43 o
  -8   0   4      268.62      254.45      7.53 o
  -6   0   4      124.26      138.48      4.73 o
  -4   0   4      229.49      227.91      4.70 o
  -2   0   4     1411.44     1478.05     28.05 o
   0   0   4     1561.79     1602.48     31.37 o
   2   0   4     2672.77     2652.78     41.38 o
   4   0   4       15.90       12.90      0.85 o
   6   0   4        7.89        5.02      0.71 o
   8   0   4        1.89        1.17      1.76 o
  10   0   4       25.10       23.11      6.65 o
 -13   1   4        1.24        0.60      2.97 o
 -12   1   4        1.87        3.75      2.71 o
 -11   1   4        8.56       10.56      2.63 o
 -10   1   4        7.26        8.14      1.72 o
  -9   1   4        3.05        1.34      1.99 o
  -8   1   4        3.51        2.41      1.20 o
  -7   1   4       30.45       34.05      2.58 o
  -6   1   4     1360.09     1310.12     19.11 o
  -5   1   4      408.25      429.40      6.33 o
  -4   1   4       55.41       72.21      1.49 o
  -3   1   4        3.85        7.98      0.83 o
  -2   1   4     1418.44     1581.99     16.52 o
  -1   1   4       58.15       70.78      1.14 o
   0   1   4     3260.79     3271.72     50.63 o
   1   1   4        0.46        0.18      0.38 o
   2   1   4     1235.27     1272.82     13.34 o
   3   1   4       27.15       32.48      0.78 o
   4   1   4      469.49      502.84      6.27 o
   5   1   4       38.70       50.72      1.06 o
   6   1   4      290.29      293.77      4.62 o
   7   1   4       79.16       77.07      2.24 o
   8   1   4       37.39       33.41      2.02 o
   9   1   4        1.68        0.14      1.32 o
  10   1   4        9.42        8.30      1.86 o
  11   1   4        0.33       -1.58      1.58 o
 -13   2   4        6.34        6.29      3.20 o
 -12   2   4       20.98       29.77      3.85 o
 -11   2   4      100.71      103.55      4.76 o
 -10   2   4       22.73       23.33      2.09 o
  -9   2   4      128.91      131.51      3.87 o
  -8   2   4      210.88      193.93      4.53 o
  -7   2   4      174.60      178.06      4.05 o
  -6   2   4       26.18       29.13      1.56 o
  -5   2   4      193.81      212.11      3.73 o
  -4   2   4     1261.03     1294.03     15.07 o
  -3   2   4     3745.18     4074.09     41.90 o
  -2   2   4      411.27      523.28      7.80 o
  -1   2   4      591.34      625.39      9.62 o
   0   2   4      132.91      156.44      2.13 o
   1   2   4     2084.50     2163.39     23.91 o
   2   2   4     1649.40     1723.86     19.40 o
   3   2   4       48.02       33.56      0.84 o
   4   2   4       60.84       67.80      1.13 o
   5   2   4       10.20        9.76      0.71 o
   6   2   4      288.74      287.00      4.11 o
   7   2   4        4.26        4.71      1.34 o
   8   2   4       53.99       47.27      2.33 o
   9   2   4        6.27        5.03      1.54 o
  10   2   4       41.76       41.76      2.67 o
  11   2   4        8.84        7.60      2.03 o
 -13   3   4        3.04        6.24      3.21 o
 -12   3   4       70.60       78.05      5.19 o
 -11   3   4        9.34       10.71      2.32 o
 -10   3   4       38.94       40.88      2.49 o
  -9   3   4       80.51       75.32      2.99 o
  -8   3   4       66.68       63.52      2.84 o
  -7   3   4        2.32        2.03      1.03 o
  -6   3   4      102.45      108.13      2.87 o
  -5   3   4     1024.16     1108.58     14.54 o
  -4   3   4      484.28      467.86      6.06 o
  -3   3   4      250.18      274.19      3.49 o
  -2   3   4     1495.10     1433.92     15.10 o
  -1   3   4     3551.82     3663.74     37.63 o
   0   3   4      996.47      993.33     12.41 o
   1   3   4       30.14       33.99      0.86 o
   2   3   4       95.81      106.32      1.96 o
   3   3   4      189.90      190.55      2.19 o
   4   3   4        0.39        2.55      0.46 o
   5   3   4      416.48      390.96      4.59 o
   6   3   4       63.41       62.67      1.62 o
   7   3   4        1.85        1.82      0.98 o
   8   3   4       63.03       62.14      2.74 o
   9   3   4        9.45        7.98      1.68 o
  10   3   4       12.28       11.82      1.97 o
  11   3   4       10.13       13.68      2.34 o
 -13   4   4        2.35        3.30      4.72 o
 -12   4   4       21.23       18.96      3.39 o
 -11   4   4       45.05       52.26      3.77 o
 -10   4   4        4.64        5.88      1.74 o
  -9   4   4        0.48       -0.35      1.35 o
  -8   4   4       45.44       50.29      2.37 o
  -7   4   4        0.01       -0.18      0.94 o
  -6   4   4      279.33      239.43      4.74 o
  -5   4   4        2.77        1.18      0.82 o
  -4   4   4       39.69       29.10      1.10 o
  -3   4   4     1962.29     2267.73     23.68 o
  -2   4   4       16.58       31.28      0.88 o
  -1   4   4     3003.11     3063.01     34.11 o
   0   4   4       34.16       42.89      1.16 o
   1   4   4     2409.18     2668.40     29.19 o
   2   4   4       58.34       81.96      2.06 o
   3   4   4       35.89       28.78      0.80 o
   4   4   4        0.25        0.78      0.40 o
   5   4   4      184.67      187.69      2.90 o
   6   4   4       22.06       20.57      1.28 o
   7   4   4       50.11       46.17      1.91 o
   8   4   4       50.53       45.93      2.10 o
   9   4   4        0.48       -0.64      1.37 o
  10   4   4        7.49        8.31      1.88 o
  11   4   4        4.72        3.61      1.96 o
 -13   5   4        0.58       -3.52      3.60 o
 -12   5   4       48.09       50.88      6.05 o
 -11   5   4        1.35        0.73      2.08 o
 -10   5   4      124.33      132.76      4.16 o
  -9   5   4      220.16      218.69      5.27 o
  -8   5   4      170.75      187.33      4.59 o
  -7   5   4        1.96       -1.03      1.03 o
  -6   5   4       66.91       56.09      2.14 o
  -5   5   4      141.33      156.12      3.43 o
  -4   5   4        1.43        1.25      0.65 o
  -3   5   4     2364.36     2539.93     26.49 o
  -2   5   4      363.05      437.21      4.78 o
  -1   5   4     6907.67     7763.97     78.62 o
   0   5   4        0.96       -0.63      0.63 o
   1   5   4      225.65      241.03      3.09 o
   2   5   4       49.88       44.19      0.84 o
   3   5   4      151.19      129.81      1.86 o
   4   5   4      151.88      145.83      2.45 o
   5   5   4      120.07      116.97      3.09 o
   6   5   4        3.03        2.97      0.83 o
   7   5   4       19.83       17.75      1.67 o
   8   5   4      273.59      271.00      5.69 o
   9   5   4        5.00        7.91      1.69 o
  10   5   4       18.37       16.29      2.14 o
  11   5   4        0.08        0.57      2.84 o
 -13   6   4        5.32        0.51      4.16 o
 -12   6   4        0.03       -2.05      2.68 o
 -11   6   4        0.05        0.12      2.00 o
 -10   6   4       20.36       20.06      2.16 o
  -9   6   4      165.83      161.46      4.43 o
  -8   6   4      441.10      425.92      7.90 o
  -7   6   4      477.93      461.32      8.13 o
  -6   6   4      250.41      236.84      4.82 o
  -5   6   4      305.13      295.87      5.99 o
  -4   6   4      372.41      341.33      5.15 o
  -3   6   4     3444.06     3806.03     36.84 o
  -2   6   4       48.49       45.70      1.10 o
  -1   6   4       96.21       89.42      1.47 o
   0   6   4       46.41       31.89      1.13 o
   1   6   4     1359.05     1491.98     14.67 o
   2   6   4        0.27       -0.01      0.36 o
   3   6   4        1.27        0.63      0.41 o
   4   6   4       73.12       72.48      1.84 o
   5   6   4        7.37        7.15      0.73 o
   6   6   4        2.04        0.09      0.84 o
   7   6   4       81.24       61.74      3.42 o
   8   6   4        3.08        1.68      1.25 o
   9   6   4       16.53       18.98      1.98 o
  10   6   4       38.61       34.64      2.55 o
  11   6   4        1.51       -1.63      1.97 o
 -13   7   4        4.66        2.83      4.67 o
 -12   7   4        1.00       -1.50      3.65 o
 -11   7   4       33.67       45.55      3.44 o
 -10   7   4        4.68        8.72      2.17 o
  -9   7   4       44.67       44.12      2.23 o
  -8   7   4       13.06       11.71      1.53 o
  -7   7   4        5.74        3.23      1.20 o
  -6   7   4       84.95       82.71      2.21 o
  -5   7   4       11.35       10.28      0.96 o
  -4   7   4        3.10       10.94      0.81 o
  -3   7   4     1280.17     1380.02     14.93 o
  -2   7   4     1034.75     1140.65     13.42 o
  -1   7   4     1321.78     1507.69     14.02 o
   0   7   4       13.94       20.58      0.66 o
   1   7   4      112.28      112.08      1.73 o
   2   7   4       15.95       23.72      0.73 o
   3   7   4      423.64      473.29      5.56 o
   4   7   4      555.10      537.21      7.29 o
   5   7   4       11.68       11.48      0.86 o
   6   7   4        1.34       -0.75      1.10 o
   7   7   4        0.59       -0.34      1.10 o
   8   7   4        9.17       11.71      1.51 o
   9   7   4        8.02        6.67      2.37 o
  10   7   4        8.81        7.69      2.51 o
  11   7   4        2.82        6.20      2.29 o
 -12   8   4        3.98        0.09      3.95 o
 -11   8   4        4.98        5.01      2.32 o
 -10   8   4       22.16       20.19      2.49 o
  -9   8   4      135.99      139.21      3.74 o
  -8   8   4      246.60      248.83      4.95 o
  -7   8   4      189.64      201.04      3.90 o
  -6   8   4      216.97      219.02      3.89 o
  -5   8   4      129.88      129.84      3.06 o
  -4   8   4       60.12       55.41      1.82 o
  -3   8   4     1684.77     1737.90     20.07 o
  -2   8   4      118.40      109.96      1.90 o
  -1   8   4       22.93       24.29      1.18 o
   0   8   4      256.16      279.73      3.61 o
   1   8   4      252.14      259.31      3.74 o
   2   8   4      747.08      726.98      8.11 o
   3   8   4        0.06        1.04      0.45 o
   4   8   4      113.03      109.70      1.93 o
   5   8   4       57.07       51.04      2.22 o
   6   8   4        1.38        0.69      1.02 o
   7   8   4       46.14       48.72      2.11 o
   8   8   4        9.35        6.51      1.39 o
   9   8   4       11.05       11.03      2.00 o
  10   8   4       13.01        9.88      2.04 o
  11   8   4        6.00        6.52      2.35 o
 -12   9   4       12.21       13.72      5.23 o
 -11   9   4       17.90       19.91      3.58 o
 -10   9   4        0.69       -1.27      1.85 o
  -9   9   4        0.00        1.53      1.75 o
  -8   9   4        0.09        2.21      1.33 o
  -7   9   4      620.15      584.11      9.05 o
  -6   9   4      487.74      480.80      7.61 o
  -5   9   4     1629.53     1633.58     21.23 o
  -4   9   4      257.67      246.88      4.33 o
  -3   9   4      341.77      387.12      5.35 o
  -2   9   4      135.08      145.29      2.29 o
  -1   9   4        7.55        8.20      0.75 o
   0   9   4      171.81      189.06      2.76 o
   1   9   4       27.98       23.07      1.22 o
   2   9   4        0.08        0.36      0.67 o
   3   9   4      804.16      808.17      8.53 o
   4   9   4       26.02       27.54      1.84 o
   5   9   4        3.23        1.14      1.04 o
   6   9   4       21.89       19.68      1.53 o
   7   9   4        0.00       -0.32      1.08 o
   8   9   4        4.12        3.26      1.28 o
   9   9   4        0.44       -0.13      1.49 o
  10   9   4        0.53        0.73      1.69 o
  11   9   4        5.14        5.32      3.05 o
 -12  10   4        6.32        6.56      4.76 o
 -11  10   4       12.22       14.39      3.26 o
 -10  10   4        5.53        3.14      2.69 o
  -9  10   4        2.14        2.70      1.76 o
  -8  10   4        2.14        0.40      1.25 o
  -7  10   4        0.14        1.34      1.28 o
  -6  10   4      109.50      105.75      3.05 o
  -5  10   4       40.77       39.45      1.89 o
  -4  10   4      166.04      175.60      3.55 o
  -3  10   4      177.01      166.79      2.55 o
  -2  10   4        0.92       -0.42      0.42 o
  -1  10   4       76.96       87.95      1.62 o
   0  10   4      234.23      242.53      3.81 o
   1  10   4       28.00       51.36      1.23 o
   2  10   4       28.52       28.61      0.94 o
   3  10   4        1.85        0.00      0.69 o
   4  10   4       70.21       68.67      1.70 o
   5  10   4      321.90      297.68      5.21 o
   6  10   4       22.33       18.34      3.55 o
   7  10   4      116.69      102.74      3.32 o
   8  10   4        1.04        1.81      1.31 o
   9  10   4       16.08       14.64      1.79 o
  10  10   4        3.41        2.29      1.78 o
 -12  11   4        4.97       -1.76      4.25 o
 -11  11   4        0.28       -0.24      2.70 o
 -10  11   4        1.14        3.14      2.59 o
  -9  11   4       25.12       30.84      2.92 o
  -8  11   4        5.39        4.82      1.38 o
  -7  11   4      317.76      323.03      6.00 o
  -6  11   4       49.41       45.37      2.16 o
  -5  11   4      657.49      644.01      9.52 o
  -4  11   4       58.87       48.16      1.93 o
  -3  11   4      254.37      257.02      4.47 o
  -2  11   4      143.40      146.28      2.80 o
  -1  11   4      762.68      758.33      8.74 o
   0  11   4       64.56       72.63      1.41 o
   1  11   4        0.67        1.83      0.59 o
   2  11   4      325.43      311.52      3.88 o
   3  11   4      170.49      174.98      3.20 o
   4  11   4       62.38       52.90      2.03 o
   5  11   4       53.97       45.84      1.96 o
   6  11   4       10.26        6.16      1.60 o
   7  11   4       22.66       23.11      1.93 o
   8  11   4       60.52       74.99      3.19 o
   9  11   4        0.49        0.91      1.63 o
  10  11   4       10.89       15.62      2.65 o
 -12  12   4       13.30       25.43      6.13 o
 -11  12   4        0.00       -1.16      2.81 o
 -10  12   4       49.55       57.06      4.83 o
  -9  12   4       26.59       30.70      3.05 o
  -8  12   4        8.91       10.49      1.60 o
  -7  12   4       19.12       20.47      1.90 o
  -6  12   4       65.55       64.06      2.51 o
  -5  12   4        0.17       -1.11      1.11 o
  -4  12   4     1100.64     1058.31     14.46 o
  -3  12   4      182.10      184.41      3.41 o
  -2  12   4       20.37       15.24      1.10 o
  -1  12   4       17.09        9.18      0.79 o
   0  12   4      225.10      244.90      3.27 o
   1  12   4      354.39      331.43      5.37 o
   2  12   4      549.09      548.52      6.50 o
   3  12   4      118.63      110.93      2.45 o
   4  12   4        9.85        4.34      1.11 o
   5  12   4       38.90       32.89      1.75 o
   6  12   4       38.72       35.67      2.13 o
   7  12   4        7.14        7.19      1.56 o
   8  12   4        3.56        1.45      1.55 o
   9  12   4       10.11        8.61      1.94 o
  10  12   4        1.93        3.97      2.56 o
 -11  13   4        5.41        5.49      4.33 o
 -10  13   4       12.42       19.72      6.86 o
  -9  13   4       85.00       95.78      5.64 o
  -8  13   4        1.07       -0.50      1.85 o
  -7  13   4       30.94       38.37      2.49 o
  -6  13   4        3.27        2.59      1.46 o
  -5  13   4       21.16       22.81      1.75 o
  -4  13   4      396.92      395.73      6.02 o
  -3  13   4      122.05      111.88      2.65 o
  -2  13   4      165.87      165.96      3.25 o
  -1  13   4      253.78      250.40      3.90 o
   0  13   4        0.36        1.10      0.72 o
   1  13   4       86.32       85.27      1.88 o
   2  13   4      103.75      104.75      2.08 o
   3  13   4      163.00      150.82      3.21 o
   4  13   4        4.46        6.83      1.16 o
   5  13   4       15.21       12.40      1.40 o
   6  13   4       15.30       11.85      1.64 o
   7  13   4        0.27       -0.41      1.39 o
   8  13   4       21.53       16.90      2.09 o
   9  13   4        0.00       -0.24      2.01 o
  10  13   4        3.30       -0.73      3.56 o
 -11  14   4        0.34       -0.77      4.07 o
 -10  14   4        7.73       10.56      3.52 o
  -9  14   4       13.53       16.77      5.12 o
  -8  14   4        9.73       10.59      1.98 o
  -7  14   4       45.64       47.72      2.38 o
  -6  14   4        0.14        0.09      1.25 o
  -5  14   4        6.63        7.16      1.70 o
  -4  14   4      106.58      103.67      3.05 o
  -3  14   4       26.60       23.58      2.20 o
  -2  14   4      135.17      135.56      3.40 o
  -1  14   4        0.03       -0.30      1.51 o
   0  14   4       19.38       16.44      1.44 o
   1  14   4       14.57       14.73      1.09 o
   2  14   4       36.31       32.11      1.27 o
   3  14   4       50.78       38.75      1.59 o
   4  14   4       57.34       48.98      2.07 o
   5  14   4       11.78       13.94      1.65 o
   6  14   4       10.23       12.99      1.73 o
   7  14   4        6.59        8.41      1.74 o
   8  14   4        3.90        4.21      2.45 o
   9  14   4       10.90        9.79      2.46 o
 -11  15   4        6.44        5.79      4.50 o
 -10  15   4        3.95       10.28      3.50 o
  -9  15   4       11.83        8.72      3.22 o
  -8  15   4        6.10        2.41      2.51 o
  -7  15   4       22.10       21.37      2.18 o
  -6  15   4        9.60        9.46      1.55 o
  -5  15   4       65.89       67.90      2.67 o
  -4  15   4      101.39       95.83      3.03 o
  -3  15   4      209.20      201.11      4.41 o
  -2  15   4       73.19       80.36      2.90 o
  -1  15   4      868.56      834.46     12.02 o
   0  15   4       92.66       83.56      3.05 o
   1  15   4      222.51      203.37      3.41 o
   2  15   4       20.63       19.87      1.44 o
   3  15   4        8.21        9.05      1.07 o
   4  15   4       12.15       13.57      1.42 o
   5  15   4       43.85       45.70      3.22 o
   6  15   4       55.80       59.93      2.89 o
   7  15   4        9.71        9.10      1.81 o
   8  15   4        1.40       -1.62      1.88 o
   9  15   4        1.03        2.70      2.20 o
 -10  16   4       10.28       15.52      3.83 o
  -9  16   4        0.26        1.64      2.90 o
  -8  16   4       18.62       25.29      3.66 o
  -7  16   4        1.21        0.50      1.73 o
  -6  16   4        0.54        3.75      1.65 o
  -5  16   4       11.29        8.82      1.57 o
  -4  16   4       10.31       10.47      1.52 o
  -3  16   4      124.38      117.71      3.44 o
  -2  16   4      630.64      623.00      9.67 o
  -1  16   4        1.12        2.27      1.99 o
   0  16   4      163.95      164.50      4.08 o
   1  16   4      198.07      184.18      4.08 o
   2  16   4      152.49      150.30      3.14 o
   3  16   4       45.01       38.55      1.91 o
   4  16   4       77.16       70.02      2.60 o
   5  16   4        1.71        1.74      1.36 o
   6  16   4        0.09        1.14      1.47 o
   7  16   4        4.63        2.87      1.83 o
   8  16   4       19.60       24.27      2.85 o
   9  16   4        7.68       12.04      6.22 o
 -10  17   4        2.85        1.24      3.21 o
  -9  17   4        0.24        1.03      2.87 o
  -8  17   4        0.15        0.51      2.56 o
  -7  17   4       13.28       10.19      3.04 o
  -6  17   4        0.27        0.29      1.79 o
  -5  17   4       15.26       16.73      1.81 o
  -4  17   4        3.02        0.51      1.37 o
  -3  17   4        2.42        2.91      1.45 o
  -2  17   4        0.58        2.33      1.45 o
  -1  17   4       94.54       89.02      3.18 o
   0  17   4       22.61       21.82      1.79 o
   1  17   4       34.86       29.46      1.89 o
   2  17   4        6.82       10.48      1.47 o
   3  17   4        0.01       -0.85      1.31 o
   4  17   4        4.29        5.53      1.46 o
   5  17   4        1.57        1.18      1.38 o
   6  17   4       16.23       13.71      2.14 o
   7  17   4       13.92       12.38      2.25 o
   8  17   4        0.00       -0.45      1.99 o
  -9  18   4        1.43        0.57      2.93 o
  -8  18   4        1.55        5.71      3.13 o
  -7  18   4        6.75        7.14      3.41 o
  -6  18   4       18.46       19.31      2.74 o
  -5  18   4        4.80        4.33      1.81 o
  -4  18   4        3.67        4.29      1.57 o
  -3  18   4       82.22       79.43      3.06 o
  -2  18   4      102.33       91.71      3.16 o
  -1  18   4       15.83       12.29      1.63 o
   0  18   4       21.48       19.89      1.82 o
   1  18   4      113.13      117.78      3.41 o
   2  18   4       28.30       28.19      1.96 o
   3  18   4        0.34       -0.12      1.41 o
   4  18   4        1.64        0.66      1.71 o
   5  18   4       14.73       14.74      2.66 o
   6  18   4       10.12        5.41      2.47 o
   7  18   4        6.09        5.22      2.58 o
   8  18   4        0.03       -3.77      3.77 o
  -9  19   4        2.44        4.19      3.37 o
  -8  19   4       19.22       19.75      5.77 o
  -7  19   4       45.38       53.33      5.58 o
  -6  19   4        1.40        3.28      2.29 o
  -5  19   4       40.14       43.17      2.92 o
  -4  19   4        8.87        9.86      2.02 o
  -3  19   4        2.25        3.45      1.58 o
  -2  19   4       22.44       22.40      2.41 o
  -1  19   4        9.22        6.46      2.28 o
   0  19   4        5.14        6.18      1.50 o
   1  19   4       11.23       15.76      1.77 o
   2  19   4       13.41       20.27      2.19 o
   3  19   4       78.50       88.27      3.60 o
   4  19   4       33.33       37.12      8.53 o
   5  19   4       21.24       20.89      3.09 o
   6  19   4        7.57       12.02      2.99 o
   7  19   4        0.46        6.75      2.75 o
  -8  20   4        6.82        8.70      3.42 o
  -7  20   4        2.60        2.08      3.67 o
  -6  20   4        0.38       -1.24      2.65 o
  -5  20   4       34.52       44.80      4.26 o
  -4  20   4       37.69       42.81      2.63 o
  -3  20   4       17.55       19.50      2.07 o
  -2  20   4       33.62       42.22      2.47 o
  -1  20   4        6.69        8.03      1.68 o
   0  20   4       26.48       28.50      2.11 o
   1  20   4        0.03       -1.33      1.33 o
   2  20   4       10.54       10.23      2.21 o
   3  20   4        0.00       -0.15      2.11 o
   4  20   4       39.20       41.71      3.77 o
   5  20   4       21.87       26.67      3.29 o
   6  20   4       26.41       25.84      3.49 o
   7  20   4        8.65       11.41      4.63 o
  -7  21   4        1.91       -0.55      2.29 o
  -6  21   4        0.00        1.68      2.40 o
  -5  21   4       18.03       19.14      2.46 o
  -4  21   4       23.43       27.16      2.61 o
  -3  21   4       52.84       51.07      3.18 o
  -2  21   4       11.87       12.53      2.35 o
  -1  21   4        2.43        2.63      1.85 o
   0  21   4        0.00        0.62      1.59 o
   1  21   4        0.00       -1.20      1.86 o
   2  21   4        5.52        3.51      2.44 o
   3  21   4       50.14       45.52      3.97 o
   4  21   4        3.29        2.83      2.57 o
   5  21   4        0.42       -2.29      2.29 o
   6  21   4        5.30       10.51      4.37 o
  -7  22   4        5.22        6.05      4.72 o
  -6  22   4       10.06       14.26      2.87 o
  -5  22   4        0.64        1.53      2.27 o
  -4  22   4        0.44       -0.18      2.72 o
  -3  22   4        2.89        1.88      2.68 o
  -2  22   4       11.92       13.66      3.17 o
  -1  22   4        1.02        0.45      2.03 o
   0  22   4       46.16       43.92      3.35 o
   1  22   4        6.55        6.04      2.87 o
   2  22   4        0.54       -2.12      2.12 o
   3  22   4        1.22        1.15      2.49 o
   4  22   4       16.47       20.78      3.32 o
  -6  23   4        0.38       -2.92      4.20 o
  -5  23   4        0.97        3.18      2.50 o
  -4  23   4        0.27       -0.03      2.74 o
  -3  23   4        1.33        2.93      3.06 o
  -2  23   4       17.11       22.19      5.62 o
  -1  23   4        5.88        5.88      3.15 o
   0  23   4       21.96       26.28      3.85 o
   1  23   4        0.03        5.45      3.86 o
   2  23   4        0.27        0.47      3.26 o
   3  23   4        0.01       -0.34      3.47 o
  -4  24   4        2.21        3.39      4.29 o
  -3  24   4        3.23        4.95      3.09 o
  -2  24   4        0.37       -1.33      2.87 o
  -1  24   4        3.11        0.21      2.97 o
   0  24   4        3.16        4.93      4.16 o
   1  24   4        9.82       12.09      4.76 o
  -2  25   4        0.04        3.34      4.29 o
 -11   0   5       63.27       53.63      4.21 o
  -9   0   5       17.24       15.74      2.49 o
  -7   0   5        2.62        5.18      1.59 o
  -5   0   5      981.01     1074.15     22.30 o
  -3   0   5      835.58      953.90     17.90 o
  -1   0   5     2933.26     3032.51     58.34 o
   1   0   5       96.59      133.30      3.02 o
   3   0   5      879.58      957.31     13.64 o
   5   0   5       19.52       14.14      1.16 o
   7   0   5       91.26       86.44      4.03 o
   9   0   5        1.86        5.78      2.28 o
  11   0   5        5.45       11.49      4.20 o
 -12   1   5        7.46        7.54      2.87 o
 -11   1   5        1.65       -1.58      1.58 o
 -10   1   5       50.27       52.64      3.45 o
  -9   1   5        1.59        0.74      1.35 o
  -8   1   5       53.31       46.74      2.28 o
  -7   1   5       15.53       15.47      1.40 o
  -6   1   5      123.46      123.06      3.09 o
  -5   1   5      824.11      886.87     13.26 o
  -4   1   5      537.27      534.61      8.26 o
  -3   1   5      114.10      114.62      1.97 o
  -2   1   5       10.34       20.98      0.82 o
  -1   1   5       74.68       78.01      1.26 o
   0   1   5      613.06      745.44      9.46 o
   1   1   5     1400.64     1446.92     28.20 o
   2   1   5        2.85        3.47      0.48 o
   3   1   5      508.83      516.79      5.50 o
   4   1   5      137.71      158.32      2.20 o
   5   1   5      473.56      455.29      5.18 o
   6   1   5        0.57        0.30      0.60 o
   7   1   5        4.21        2.71      1.19 o
   8   1   5        0.18       -0.39      1.21 o
   9   1   5        3.07        3.73      1.55 o
  10   1   5       18.56       18.16      2.16 o
  11   1   5       17.27       18.77      6.18 o
 -13   2   5        2.90        3.47      4.63 o
 -12   2   5        5.38        5.68      2.82 o
 -11   2   5       39.93       41.15      2.71 o
 -10   2   5       31.62       30.68      2.28 o
  -9   2   5       10.74        9.12      1.65 o
  -8   2   5       57.48       57.67      2.51 o
  -7   2   5        2.09        2.66      1.08 o
  -6   2   5        0.12       -0.40      0.85 o
  -5   2   5      731.67      731.79     11.19 o
  -4   2   5      663.62      649.84      9.41 o
  -3   2   5      258.76      266.47      3.68 o
  -2   2   5        0.00       -0.24      1.02 o
  -1   2   5     1459.26     1483.10     18.31 o
   0   2   5       16.62        5.53      1.01 o
   1   2   5       26.04       46.60      1.80 o
   2   2   5      176.97      196.99      4.98 o
   3   2   5      594.53      578.80      6.09 o
   4   2   5       89.29       98.42      1.60 o
   5   2   5        1.16        0.97      0.53 o
   6   2   5       44.17       44.00      1.70 o
   7   2   5        0.26       -0.88      0.88 o
   8   2   5       22.43       20.60      2.10 o
   9   2   5       30.79       28.95      2.23 o
  10   2   5       10.75       14.01      2.25 o
  11   2   5       17.00       20.51      4.44 o
 -13   3   5       29.96       26.37      5.92 o
 -12   3   5        0.39       -0.39      3.90 o
 -11   3   5        0.59       -1.42      1.61 o
 -10   3   5      168.15      158.89      4.56 o
  -9   3   5       14.26        8.58      1.61 o
  -8   3   5      344.87      322.49      6.43 o
  -7   3   5       11.70        8.84      1.28 o
  -6   3   5        5.37        5.17      1.03 o
  -5   3   5       26.64       35.20      1.59 o
  -4   3   5       16.82       20.41      0.96 o
  -3   3   5       67.85      107.27      2.04 o
  -2   3   5     1082.11     1196.43     11.88 o
  -1   3   5     4366.49     4894.86     66.32 o
   0   3   5      555.03      583.41      8.51 o
   1   3   5     1718.63     1886.72     25.94 o
   2   3   5        2.33        2.12      0.46 o
   3   3   5      421.36      441.07      4.79 o
   4   3   5      161.22      151.05      2.34 o
   5   3   5       22.35       27.11      0.94 o
   6   3   5        8.82        7.39      1.06 o
   7   3   5       16.64       15.57      1.57 o
   8   3   5      108.32      102.70      3.44 o
   9   3   5       17.99       21.90      2.07 o
  10   3   5       70.02       72.02      3.44 o
  11   3   5       15.67       16.47      4.82 o
 -13   4   5        0.50        0.94      4.37 o
 -12   4   5        0.15       -0.21      3.95 o
 -11   4   5       34.54       37.45      3.14 o
 -10   4   5       10.36        8.99      1.87 o
  -9   4   5       49.84       51.97      3.16 o
  -8   4   5      250.66      247.77      5.41 o
  -7   4   5      105.64       93.86      2.95 o
  -6   4   5       57.80       59.17      2.16 o
  -5   4   5      152.46      160.40      3.48 o
  -4   4   5      194.47      208.21      3.53 o
  -3   4   5     1327.88     1547.03     19.90 o
  -2   4   5     4131.23     4707.89     45.26 o
  -1   4   5      856.70      915.83      9.89 o
   0   4   5      635.30      678.90      9.95 o
   1   4   5        1.75        7.62      0.69 o
   2   4   5      137.72      165.30      2.53 o
   3   4   5      187.70      188.98      2.34 o
   4   4   5        9.26       10.42      0.64 o
   5   4   5      130.98      130.21      2.11 o
   6   4   5        0.03        0.58      0.89 o
   7   4   5      171.03      163.41      3.61 o
   8   4   5        6.48        8.68      1.62 o
   9   4   5       13.01       15.85      1.97 o
  10   4   5        3.61        4.18      1.84 o
  11   4   5        6.36        9.76      2.92 o
 -13   5   5       11.78        9.39      5.02 o
 -12   5   5       26.06       24.10      5.06 o
 -11   5   5       21.30       21.79      2.79 o
 -10   5   5        0.00       -0.64      1.55 o
  -9   5   5       79.88       82.33      3.17 o
  -8   5   5        5.01        4.47      1.41 o
  -7   5   5       17.06       15.17      1.56 o
  -6   5   5       28.57       22.73      1.90 o
  -5   5   5       12.86        7.16      1.13 o
  -4   5   5       35.47       36.95      1.42 o
  -3   5   5      260.08      279.44      4.41 o
  -2   5   5      640.64      709.38      7.40 o
  -1   5   5      186.63      189.34      2.56 o
   0   5   5     1884.12     2085.71     21.69 o
   1   5   5       72.90       84.03      2.31 o
   2   5   5       18.05       37.91      1.54 o
   3   5   5      949.47      905.64      9.21 o
   4   5   5       48.49       54.69      1.45 o
   5   5   5      177.62      169.03      2.72 o
   6   5   5        0.14        1.31      0.95 o
   7   5   5       21.55       25.18      1.63 o
   8   5   5       15.24       15.84      1.85 o
   9   5   5       60.09       67.46      3.13 o
  10   5   5        2.77        4.38      2.26 o
  11   5   5        9.80        7.79      3.60 o
 -13   6   5        5.53        9.91      5.10 o
 -12   6   5        3.12        5.15      4.25 o
 -11   6   5       83.86      105.45      5.75 o
 -10   6   5       62.49       64.28      4.26 o
  -9   6   5       27.57       27.14      2.14 o
  -8   6   5      112.08       95.07      3.28 o
  -7   6   5       29.57       32.50      1.93 o
  -6   6   5       42.01       33.54      1.76 o
  -5   6   5        5.63        4.47      0.95 o
  -4   6   5       72.71       69.12      1.70 o
  -3   6   5      245.96      223.94      3.46 o
  -2   6   5      824.07      938.80     10.26 o
  -1   6   5       63.67       54.20      1.22 o
   0   6   5     1059.92     1156.82     12.29 o
   1   6   5      175.79      193.41      2.97 o
   2   6   5       55.97       42.84      1.09 o
   3   6   5       79.65       79.19      2.06 o
   4   6   5        3.95        1.97      0.54 o
   5   6   5       46.72       45.26      1.68 o
   6   6   5      481.96      464.95      7.22 o
   7   6   5      394.11      391.19      6.54 o
   8   6   5       73.37       73.59      3.08 o
   9   6   5       41.19       43.16      2.60 o
  10   6   5        1.80        3.14      1.80 o
 -13   7   5        0.20        0.60      4.33 o
 -12   7   5       24.32       17.24      5.06 o
 -11   7   5       31.44       38.43      8.94 o
 -10   7   5        5.56        6.28      1.60 o
  -9   7   5       33.41       37.77      2.13 o
  -8   7   5      101.25       93.86      2.99 o
  -7   7   5        3.09        1.90      1.18 o
  -6   7   5      108.25       99.14      2.69 o
  -5   7   5      421.31      397.05      6.19 o
  -4   7   5       50.39       44.82      1.54 o
  -3   7   5     1059.77     1108.58     16.15 o
  -2   7   5      118.25      113.27      3.13 o
  -1   7   5     1431.91     1627.26     17.13 o
   0   7   5     1156.03     1260.35     13.87 o
   1   7   5      529.74      594.83      6.31 o
   2   7   5       11.24       13.38      0.61 o
   3   7   5       82.90       93.18      1.53 o
   4   7   5      116.60      112.31      2.58 o
   5   7   5      807.34      792.62     12.22 o
   6   7   5      153.88      151.94      3.46 o
   7   7   5        0.11        1.63      1.35 o
   8   7   5        6.11        6.51      1.43 o
   9   7   5       45.82       44.79      4.38 o
  10   7   5       21.90       18.22      2.84 o
 -12   8   5        0.01        2.83      4.33 o
 -11   8   5       17.92       26.57      7.10 o
 -10   8   5       92.77      103.01      5.70 o
  -9   8   5       69.06       73.35      2.84 o
  -8   8   5       85.99       91.30      2.94 o
  -7   8   5       38.13       32.63      1.85 o
  -6   8   5      611.63      568.01      8.54 o
  -5   8   5      185.78      168.81      3.50 o
  -4   8   5      230.04      212.43      3.52 o
  -3   8   5      489.14      463.08      8.52 o
  -2   8   5        1.48        1.49      0.62 o
  -1   8   5      347.33      351.39      4.67 o
   0   8   5      157.44      155.89      2.35 o
   1   8   5     1007.92      941.95      9.87 o
   2   8   5     1041.11      985.99     10.10 o
   3   8   5      102.42       94.68      1.62 o
   4   8   5      377.27      391.81      4.69 o
   5   8   5       62.75       61.73      3.97 o
   6   8   5       71.38       69.80      2.70 o
   7   8   5      132.65      127.83      3.34 o
   8   8   5        9.06        7.37      1.46 o
   9   8   5        2.65        1.68      1.53 o
  10   8   5        3.92        3.45      1.85 o
 -12   9   5        3.28        6.30      4.20 o
 -11   9   5        9.09       11.66      3.29 o
 -10   9   5        7.60        9.93      2.98 o
  -9   9   5       24.81       28.14      3.66 o
  -8   9   5       45.40       44.23      3.16 o
  -7   9   5        3.78        1.56      1.31 o
  -6   9   5       68.96       71.08      2.53 o
  -5   9   5       54.55       67.05      2.26 o
  -4   9   5        0.16       -0.36      0.71 o
  -3   9   5       76.54       93.53      2.36 o
  -2   9   5       87.58       75.75      1.50 o
  -1   9   5      409.52      461.26      5.53 o
   0   9   5      274.79      284.68      3.79 o
   1   9   5        2.08        3.93      0.60 o
   2   9   5       16.15       18.03      0.88 o
   3   9   5        0.30        2.66      0.64 o
   4   9   5      745.86      738.88      8.58 o
   5   9   5      270.22      267.15      6.33 o
   6   9   5      283.36      261.13      5.47 o
   7   9   5        0.02       -1.20      1.20 o
   8   9   5        0.24        0.01      1.25 o
   9   9   5       46.12       50.17      2.78 o
  10   9   5       29.49       28.16      3.83 o
 -12  10   5        0.37       -2.70      3.82 o
 -11  10   5        1.56        2.02      3.02 o
 -10  10   5        1.24       -0.73      2.51 o
  -9  10   5        0.87       -1.57      1.73 o
  -8  10   5        1.22        1.38      1.38 o
  -7  10   5        0.44        0.66      1.20 o
  -6  10   5      459.01      437.05      7.19 o
  -5  10   5       38.88       29.54      1.71 o
  -4  10   5      134.44      136.63      3.06 o
  -3  10   5        1.47        1.42      0.79 o
  -2  10   5       53.37       44.92      1.19 o
  -1  10   5      216.14      241.24      3.49 o
   0  10   5      280.63      293.77      4.34 o
   1  10   5       90.49      103.13      1.97 o
   2  10   5     1889.48     1858.61     24.96 o
   3  10   5      407.68      413.05      4.93 o
   4  10   5      935.55      887.79     12.17 o
   5  10   5       18.40       24.20      1.77 o
   6  10   5        0.15        1.21      1.30 o
   7  10   5       25.69       25.40      1.98 o
   8  10   5       63.15       63.37      3.02 o
   9  10   5       41.24       35.73      2.93 o
  10  10   5       12.75       14.77      3.03 o
 -12  11   5        0.01        0.13      4.63 o
 -11  11   5        0.19        3.27      2.95 o
 -10  11   5        0.04        0.05      2.61 o
  -9  11   5       11.46        8.80      2.86 o
  -8  11   5        0.05       -0.52      2.10 o
  -7  11   5       92.44      107.87      3.63 o
  -6  11   5      139.14      122.68      3.30 o
  -5  11   5      137.10      138.20      3.35 o
  -4  11   5      265.34      243.11      3.83 o
  -3  11   5      425.62      443.00      7.41 o
  -2  11   5       71.50       62.52      1.56 o
  -1  11   5       96.01       95.81      2.21 o
   0  11   5      531.10      494.18      6.14 o
   1  11   5      771.00      758.77      8.99 o
   2  11   5        0.95        4.62      0.85 o
   3  11   5      381.17      371.36      6.01 o
   4  11   5      316.16      316.83      5.42 o
   5  11   5        1.64        2.72      1.24 o
   6  11   5        7.96        4.13      1.44 o
   7  11   5       14.55       21.09      1.93 o
   8  11   5        9.48        9.55      1.85 o
   9  11   5       12.54       16.20      3.04 o
  10  11   5        5.25        4.38      2.78 o
 -11  12   5        0.54       -1.68      4.57 o
 -10  12   5       25.01       35.10      6.24 o
  -9  12   5        8.04        7.89      2.82 o
  -8  12   5        2.16        1.05      1.58 o
  -7  12   5       17.14       17.62      1.93 o
  -6  12   5       10.24       11.63      1.67 o
  -5  12   5       98.12       93.33      3.27 o
  -4  12   5      493.76      485.53      7.60 o
  -3  12   5      354.05      326.17      5.68 o
  -2  12   5      300.14      275.90      4.25 o
  -1  12   5       28.31       29.30      1.36 o
   0  12   5        3.12        4.58      0.86 o
   1  12   5       11.22       12.92      1.03 o
   2  12   5      138.77      117.96      2.34 o
   3  12   5       72.63       71.64      2.51 o
   4  12   5       56.97       48.54      2.75 o
   5  12   5       17.89       17.90      1.63 o
   6  12   5       76.97       90.15      3.86 o
   7  12   5        0.13       -1.38      1.38 o
   8  12   5        1.93        2.15      1.94 o
   9  12   5       11.97        8.31      2.27 o
 -11  13   5       34.66       47.91      4.88 o
 -10  13   5        4.50        4.67      2.96 o
  -9  13   5       42.49       51.68      4.51 o
  -8  13   5        5.26        1.88      1.59 o
  -7  13   5        3.34        0.37      1.41 o
  -6  13   5       13.69       11.15      1.89 o
  -5  13   5       50.00       48.78      2.52 o
  -4  13   5       97.13       96.00      2.97 o
  -3  13   5      259.20      234.32      4.68 o
  -2  13   5       27.81       33.06      2.15 o
  -1  13   5        0.81        1.83      1.22 o
   0  13   5     1002.95      970.00     13.40 o
   1  13   5      502.46      515.99     11.08 o
   2  13   5      172.45      156.88      3.07 o
   3  13   5       62.08       60.89      2.28 o
   4  13   5        3.28        5.99      1.28 o
   5  13   5       10.60       12.21      1.54 o
   6  13   5        0.50       -1.00      1.36 o
   7  13   5        8.97        7.54      1.72 o
   8  13   5       27.12       26.84      2.39 o
   9  13   5        0.08       -1.93      1.93 o
 -11  14   5        8.32        8.45      3.40 o
 -10  14   5        1.95        7.85      8.06 o
  -9  14   5        1.76        3.98      4.65 o
  -8  14   5       38.57       41.37      3.32 o
  -7  14   5        6.32        5.57      1.65 o
  -6  14   5        0.04       -1.34      1.34 o
  -5  14   5        1.40       -0.28      1.18 o
  -4  14   5      137.49      136.22      3.55 o
  -3  14   5      104.64      103.47      3.09 o
  -2  14   5     1006.69      935.91     13.26 o
  -1  14   5      221.23      219.51      4.48 o
   0  14   5      321.15      290.42      5.30 o
   1  14   5       63.76       67.61      3.09 o
   2  14   5        3.31        3.23      0.93 o
   3  14   5       35.55       31.81      1.79 o
   4  14   5       89.81       95.25      3.41 o
   5  14   5        9.13        4.76      1.40 o
   6  14   5      174.96      180.35      4.73 o
   7  14   5        1.45        2.35      1.56 o
   8  14   5       15.37       15.11      2.41 o
   9  14   5        0.24        0.72      2.26 o
 -10  15   5        6.67        9.77      3.29 o
  -9  15   5        8.78       12.62      3.31 o
  -8  15   5       12.78       12.95      4.36 o
  -7  15   5        0.04        0.11      1.38 o
  -6  15   5       16.44       16.43      1.74 o
  -5  15   5       61.00       68.17      2.74 o
  -4  15   5        5.66        4.60      1.36 o
  -3  15   5       39.74       37.11      2.12 o
  -2  15   5      161.27      177.81      4.16 o
  -1  15   5      291.96      276.20      5.34 o
   0  15   5      171.17      166.52      3.85 o
   1  15   5       30.99       33.46      1.84 o
   2  15   5        9.42        7.05      1.03 o
   3  15   5       12.40       15.45      1.43 o
   4  15   5        0.40        0.26      1.21 o
   5  15   5        0.76        0.69      1.35 o
   6  15   5        0.08        0.37      1.43 o
   7  15   5        6.11       10.87      2.17 o
   8  15   5       26.02       30.64      2.90 o
 -10  16   5        3.70        1.90      3.65 o
  -9  16   5        4.59        9.57      3.38 o
  -8  16   5        1.95        0.00      2.55 o
  -7  16   5        1.61        1.24      1.96 o
  -6  16   5       22.04       22.12      1.99 o
  -5  16   5       51.62       48.73      2.45 o
  -4  16   5       59.19       62.94      2.65 o
  -3  16   5        8.81        6.51      1.51 o
  -2  16   5      283.19      293.07      5.72 o
  -1  16   5        3.12        0.61      1.36 o
   0  16   5        8.83        6.41      1.38 o
   1  16   5       26.03       25.12      1.74 o
   2  16   5        6.19        5.06      1.28 o
   3  16   5        5.81        3.28      1.29 o
   4  16   5        0.99        0.10      1.39 o
   5  16   5        0.06       -0.17      1.34 o
   6  16   5        8.16        8.64      1.95 o
   7  16   5        3.18        5.18      2.53 o
   8  16   5       27.40       33.30      3.07 o
 -10  17   5        0.09       -0.05      6.60 o
  -9  17   5        0.00        3.29      3.07 o
  -8  17   5        1.77        4.81      2.87 o
  -7  17   5       10.02        8.00      2.28 o
  -6  17   5        6.08        8.56      2.09 o
  -5  17   5       55.06       58.21      2.72 o
  -4  17   5      175.33      180.78      4.85 o
  -3  17   5       27.85       31.67      2.20 o
  -2  17   5      116.80      117.01      3.50 o
  -1  17   5       40.12       34.36      2.10 o
   0  17   5        9.87        9.59      1.55 o
   1  17   5      111.67      106.78      3.20 o
   2  17   5        1.70        1.40      1.41 o
   3  17   5       35.80       33.65      3.76 o
   4  17   5       12.53       13.98      2.09 o
   5  17   5       15.54       16.60      2.66 o
   6  17   5        1.85        1.42      1.76 o
   7  17   5       10.20       14.61      2.36 o
   8  17   5        5.08        2.85      2.80 o
  -9  18   5        0.36       -1.01      2.90 o
  -8  18   5       27.46       35.72      6.24 o
  -7  18   5       17.72       17.93      3.53 o
  -6  18   5       36.26       40.57      3.32 o
  -5  18   5        0.25        0.33      1.56 o
  -4  18   5        3.26        2.76      1.61 o
  -3  18   5      119.26      136.19      3.92 o
  -2  18   5       52.44       55.01      2.58 o
  -1  18   5       65.37       61.69      3.37 o
   0  18   5       80.04       87.84      3.09 o
   1  18   5       96.08       95.87      3.17 o
   2  18   5       17.64       16.55      2.27 o
   3  18   5       85.29       86.65      3.92 o
   4  18   5       38.71       34.36      3.26 o
   5  18   5        2.05        1.24      2.01 o
   6  18   5        0.31        0.38      2.10 o
   7  18   5        2.34        5.19      2.64 o
  -9  19   5        0.47        5.17      3.35 o
  -8  19   5        3.34        5.94      3.88 o
  -7  19   5        0.02        1.36      2.89 o
  -6  19   5       35.51       38.45      3.38 o
  -5  19   5        3.15        2.85      2.17 o
  -4  19   5       59.81       79.09      3.30 o
  -3  19   5        2.60        3.69      1.58 o
  -2  19   5        0.02       -1.39      1.39 o
  -1  19   5       29.65       26.47      2.05 o
   0  19   5        4.90        6.43      1.57 o
   1  19   5        1.40        1.76      1.59 o
   2  19   5        5.65        7.00      2.10 o
   3  19   5        1.70        3.23      2.30 o
   4  19   5        2.85        0.90      2.19 o
   5  19   5        1.14        0.11      3.07 o
   6  19   5       29.95       34.85      3.72 o
   7  19   5       19.97       21.96      5.02 o
  -8  20   5        0.36       -1.22      2.97 o
  -7  20   5        9.48       14.37      3.70 o
  -6  20   5       60.11       64.66      8.00 o
  -5  20   5        2.40        1.71      3.15 o
  -4  20   5       87.00      102.15      4.83 o
  -3  20   5       33.65       33.68      2.40 o
  -2  20   5        1.90        2.44      1.63 o
  -1  20   5        1.84        1.15      1.44 o
   0  20   5        2.00        1.82      1.49 o
   1  20   5       14.40       12.30      6.30 o
   2  20   5       17.98       19.24      3.04 o
   3  20   5       18.48       14.85      2.83 o
   4  20   5        8.09        7.52      2.67 o
   5  20   5        0.02        3.59      2.65 o
   6  20   5        0.21        1.33      3.52 o
  -7  21   5        3.10       11.12      5.45 o
  -6  21   5        0.49       -3.28      3.28 o
  -5  21   5       56.01       62.49      5.15 o
  -4  21   5        9.50        8.04      3.03 o
  -3  21   5        3.33       -0.27      3.65 o
  -2  21   5       16.37       21.89      2.80 o
  -1  21   5        8.67        9.90      2.04 o
   0  21   5        5.41        5.90      2.57 o
   1  21   5        5.71        3.38      2.45 o
   2  21   5        2.17        2.50      2.45 o
   3  21   5       23.95       24.43      4.31 o
   4  21   5       12.63       19.61      3.29 o
   5  21   5       54.42       57.43      8.04 o
  -6  22   5        1.65        3.03      4.97 o
  -5  22   5       12.85       16.42      6.20 o
  -4  22   5       17.81       15.06      3.41 o
  -3  22   5        2.59        1.32      3.30 o
  -2  22   5        0.02       -1.53      2.92 o
  -1  22   5        0.10       -2.37      2.37 o
   0  22   5        0.37       -1.15      2.43 o
   1  22   5        1.18       -0.46      2.39 o
   2  22   5        1.24       -0.17      2.44 o
   3  22   5        4.68        3.88      3.32 o
   4  22   5        6.42        6.13      4.16 o
   5  22   5        3.38        4.85      3.95 o
  -5  23   5        7.07        5.75      4.80 o
  -4  23   5        1.19       -0.65      2.90 o
  -3  23   5        0.48       -2.56      2.56 o
  -2  23   5       10.31        7.20      4.42 o
  -1  23   5        7.28       10.42      4.63 o
   0  23   5       10.69       14.41      4.55 o
   1  23   5        7.35        8.06      3.99 o
   2  23   5        1.08        0.47      3.60 o
 -10   0   6        7.77        5.78      3.26 o
  -8   0   6        1.64       -1.03      2.44 o
  -6   0   6      245.94      207.88      6.13 o
  -4   0   6      108.79      114.54      5.81 o
  -2   0   6      507.56      613.15     10.29 o
   0   0   6      651.42      581.49     11.75 o
   2   0   6     1843.32     1953.51     37.84 o
   4   0   6      287.74      314.51      5.33 o
   6   0   6       66.37       73.73      2.59 o
   8   0   6        8.35        8.30      2.20 o
  10   0   6       17.76       18.54      3.25 o
 -11   1   6       15.03        8.96      1.99 o
 -10   1   6       23.61       26.00      2.49 o
  -9   1   6       58.08       56.47      2.68 o
  -8   1   6      205.81      192.45      5.08 o
  -7   1   6        0.03        0.26      1.00 o
  -6   1   6      249.21      264.08      5.12 o
  -5   1   6       91.59      102.27      2.65 o
  -4   1   6        5.82        3.14      0.65 o
  -3   1   6      996.67      938.99     12.14 o
  -2   1   6       26.40       22.12      0.67 o
  -1   1   6        3.12       -0.02      0.44 o
   0   1   6     1239.19     1412.66     19.52 o
   1   1   6      574.52      632.71     12.82 o
   2   1   6      481.12      488.82      7.09 o
   3   1   6       23.59       35.64      1.16 o
   4   1   6       68.24       64.45      1.75 o
   5   1   6       24.78       20.05      0.99 o
   6   1   6       33.10       30.73      1.49 o
   7   1   6       21.13       21.49      1.73 o
   8   1   6        0.62        0.06      1.29 o
   9   1   6        5.85        7.46      1.67 o
  10   1   6       20.41       20.88      4.17 o
 -12   2   6        2.76        0.13      3.82 o
 -11   2   6        0.74       -1.88      1.88 o
 -10   2   6        2.25        1.74      1.65 o
  -9   2   6        0.18       -0.19      1.37 o
  -8   2   6        2.21       -0.73      1.22 o
  -7   2   6        2.34        0.36      1.04 o
  -6   2   6      202.48      200.73      4.24 o
  -5   2   6       86.73       85.31      2.40 o
  -4   2   6       15.26       21.63      1.01 o
  -3   2   6       11.96        3.30      0.57 o
  -2   2   6      139.39      206.62      3.62 o
  -1   2   6      704.95      813.43     10.31 o
   0   2   6      385.52      381.23      7.54 o
   1   2   6     1147.30     1225.26     25.09 o
   2   2   6     1587.15     1603.05     36.32 o
   3   2   6       35.20       41.80      1.31 o
   4   2   6       12.86       14.37      0.68 o
   5   2   6        0.39       -0.18      0.51 o
   6   2   6       21.49       24.26      1.38 o
   7   2   6        2.11        1.89      1.19 o
   8   2   6       44.89       43.50      2.79 o
   9   2   6       72.60       74.22      3.18 o
  10   2   6       10.06       12.18      2.07 o
 -12   3   6        6.00        3.77      4.29 o
 -11   3   6       15.68       14.08      2.44 o
 -10   3   6       62.91       64.63      3.05 o
  -9   3   6       83.50       77.75      3.14 o
  -8   3   6       61.21       65.00      2.72 o
  -7   3   6        8.99        7.93      1.33 o
  -6   3   6        8.88        9.74      1.18 o
  -5   3   6       67.11       57.34      2.78 o
  -4   3   6       44.15       36.89      1.34 o
  -3   3   6       79.07       90.93      1.73 o
  -2   3   6        4.07        1.44      0.44 o
  -1   3   6      136.41      128.64      2.12 o
   0   3   6       26.41       32.86      1.18 o
   1   3   6       18.66       12.58      1.14 o
   2   3   6        1.93        1.98      0.92 o
   3   3   6       52.99       52.32      1.20 o
   4   3   6       18.57       20.37      0.79 o
   5   3   6       40.29       38.67      1.56 o
   6   3   6      123.00      131.26      3.01 o
   7   3   6       12.22       10.77      1.50 o
   8   3   6        0.33        2.67      1.41 o
   9   3   6        9.20       12.52      1.93 o
  10   3   6       30.55       33.53      2.59 o
 -12   4   6        1.34        1.98      2.94 o
 -11   4   6        4.16        7.98      2.28 o
 -10   4   6       10.09        7.77      1.76 o
  -9   4   6       67.31       58.86      3.48 o
  -8   4   6        0.96        1.13      1.32 o
  -7   4   6      204.67      190.54      4.39 o
  -6   4   6       15.45       12.38      1.29 o
  -5   4   6      209.25      190.56      3.95 o
  -4   4   6        0.62        0.75      0.61 o
  -3   4   6      129.91      172.38      2.68 o
  -2   4   6       85.10      106.71      1.94 o
  -1   4   6      187.69      142.29      2.24 o
   0   4   6      225.07      219.71      3.82 o
   1   4   6       68.16       74.67      1.75 o
   2   4   6       21.74       22.51      1.19 o
   3   4   6      381.53      387.34      4.61 o
   4   4   6      138.90      146.95      2.52 o
   5   4   6        2.23        0.83      0.82 o
   6   4   6       10.94       12.34      1.50 o
   7   4   6        0.03        0.66      1.34 o
   8   4   6      189.42      194.11      4.92 o
   9   4   6       13.02       14.54      1.99 o
  10   4   6       32.42       27.28      2.53 o
 -12   5   6        0.99        3.30      2.98 o
 -11   5   6        2.79        2.30      2.17 o
 -10   5   6       17.35       15.51      2.47 o
  -9   5   6      105.51      109.42      3.66 o
  -8   5   6      104.76      112.79      3.98 o
  -7   5   6       21.83       20.75      1.70 o
  -6   5   6        1.25       -0.38      0.94 o
  -5   5   6        6.64        5.34      0.99 o
  -4   5   6      135.69      145.91      3.97 o
  -3   5   6       21.38       13.11      0.78 o
  -2   5   6      350.39      347.24      4.92 o
  -1   5   6      610.08      602.25      7.33 o
   0   5   6      134.67      145.80      2.74 o
   1   5   6       39.40       41.45      1.41 o
   2   5   6       72.80       84.31      1.72 o
   3   5   6      252.17      277.86      3.26 o
   4   5   6        0.12       -0.07      0.53 o
   5   5   6       69.01       73.04      2.51 o
   6   5   6       66.29       60.03      2.12 o
   7   5   6      218.54      218.68      4.42 o
   8   5   6       20.29       19.93      2.06 o
   9   5   6        0.84       -1.48      1.48 o
  10   5   6       12.93       16.07      2.19 o
 -12   6   6       13.11       24.20      8.51 o
 -11   6   6        9.10        9.20      3.01 o
 -10   6   6        0.05       -0.07      1.83 o
  -9   6   6        0.24       -0.38      1.42 o
  -8   6   6      216.97      207.38      4.96 o
  -7   6   6        0.09       -1.18      1.18 o
  -6   6   6      107.83      106.94      3.07 o
  -5   6   6        0.05       -0.72      0.83 o
  -4   6   6      110.12      101.31      2.42 o
  -3   6   6       84.53      102.29      1.95 o
  -2   6   6        1.62        1.71      0.53 o
  -1   6   6        3.16        0.92      0.50 o
   0   6   6      422.98      426.48      8.15 o
   1   6   6      210.64      239.82      4.43 o
   2   6   6       61.19       66.07      1.59 o
   3   6   6       17.46       16.41      0.70 o
   4   6   6       61.25       57.36      1.66 o
   5   6   6       18.89       12.34      1.30 o
   6   6   6        7.79        8.34      1.22 o
   7   6   6       10.15        8.41      1.36 o
   8   6   6      103.71      106.80      3.69 o
   9   6   6        3.74        2.92      1.58 o
  10   6   6        7.20        3.34      2.07 o
 -12   7   6        6.35       12.67      3.49 o
 -11   7   6        3.00        7.52      3.86 o
 -10   7   6       10.97       14.69      2.06 o
  -9   7   6       11.28       15.54      1.90 o
  -8   7   6        9.17        5.44      1.35 o
  -7   7   6      400.57      354.06      6.10 o
  -6   7   6        0.88        4.35      1.06 o
  -5   7   6       59.81       58.74      1.93 o
  -4   7   6      108.79      119.07      3.60 o
  -3   7   6       11.42        9.61      0.79 o
  -2   7   6      336.68      308.61      4.31 o
  -1   7   6       17.74       20.67      0.81 o
   0   7   6       18.86       19.16      0.82 o
   1   7   6      249.07      226.78      3.00 o
   2   7   6      265.47      295.11      3.74 o
   3   7   6      142.92      134.31      1.96 o
   4   7   6        0.51       -0.40      1.05 o
   5   7   6       78.68       86.49      2.68 o
   6   7   6       48.06       51.59      2.32 o
   7   7   6       74.45       72.85      2.86 o
   8   7   6       17.00       13.47      1.82 o
   9   7   6        5.51        6.39      1.80 o
  10   7   6       18.88       17.02      2.70 o
 -12   8   6        1.28        2.77      3.10 o
 -11   8   6       27.81       28.58      5.15 o
 -10   8   6        8.45        8.13      1.99 o
  -9   8   6       68.10       75.50      3.69 o
  -8   8   6       17.03       14.26      1.80 o
  -7   8   6        2.17        0.44      1.22 o
  -6   8   6        1.29        1.39      1.03 o
  -5   8   6       94.42       86.71      2.40 o
  -4   8   6        4.46       10.58      1.18 o
  -3   8   6      294.54      292.55      4.57 o
  -2   8   6        0.07       -0.57      0.57 o
  -1   8   6       52.16       53.30      1.41 o
   0   8   6      305.31      351.23      6.05 o
   1   8   6      242.55      233.73      3.18 o
   2   8   6       42.42       38.81      1.42 o
   3   8   6       23.98       24.75      1.01 o
   4   8   6        2.41        0.59      0.81 o
   5   8   6        6.73        7.03      1.38 o
   6   8   6       81.71       83.19      3.31 o
   7   8   6        3.77        4.91      1.85 o
   8   8   6        0.03       -1.47      1.47 o
   9   8   6        2.67        2.08      1.63 o
  10   8   6        1.63        3.96      2.15 o
 -12   9   6        1.01       -0.04      3.86 o
 -11   9   6       15.55       15.60      3.69 o
 -10   9   6       96.13      103.04      4.64 o
  -9   9   6        1.05        1.29      1.55 o
  -8   9   6       34.91       38.71      2.40 o
  -7   9   6      203.84      190.86      5.60 o
  -6   9   6       98.93       84.32      2.86 o
  -5   9   6        3.02        0.84      1.04 o
  -4   9   6       51.38       42.32      1.99 o
  -3   9   6        9.69       12.73      0.80 o
  -2   9   6       90.63       89.61      2.08 o
  -1   9   6        1.90        2.48      0.61 o
   0   9   6      144.47      154.74      2.67 o
   1   9   6      238.95      245.01      3.64 o
   2   9   6      413.54      401.23      4.98 o
   3   9   6      734.84      713.56      8.17 o
   4   9   6       11.06       12.00      1.62 o
   5   9   6       52.66       58.08      2.35 o
   6   9   6        5.16        4.35      1.91 o
   7   9   6        1.22        0.06      1.39 o
   8   9   6       17.16       13.56      2.02 o
   9   9   6       11.96       16.58      2.36 o
  10   9   6        6.63        8.02      3.47 o
 -12  10   6        0.00       -4.03      4.20 o
 -11  10   6        0.04       -2.15      2.65 o
 -10  10   6        0.77       -1.96      2.59 o
  -9  10   6       16.55       20.53      2.52 o
  -8  10   6        1.63        0.53      1.64 o
  -7  10   6        0.13        2.04      1.60 o
  -6  10   6       11.27        6.64      1.97 o
  -5  10   6      171.03      147.37      5.12 o
  -4  10   6       74.13       50.24      3.65 o
  -3  10   6       12.02        9.42      0.94 o
  -2  10   6      146.61      152.71      2.94 o
  -1  10   6       35.62       37.55      1.35 o
   0  10   6      425.99      427.24      5.82 o
   1  10   6      739.42      694.75     10.32 o
   2  10   6      132.66      124.07      2.24 o
   3  10   6      161.71      165.64      3.40 o
   4  10   6        1.33        2.02      1.10 o
   5  10   6       44.82       45.59      2.21 o
   6  10   6       18.26       16.38      1.58 o
   7  10   6       20.38       17.64      2.00 o
   8  10   6        6.96        9.52      1.98 o
   9  10   6        7.22        9.81      2.28 o
 -12  11   6        0.02       -4.16      4.16 o
 -11  11   6        3.54        4.93      3.24 o
 -10  11   6        0.05       -1.89      2.59 o
  -9  11   6       31.66       30.30      2.88 o
  -8  11   6        0.15       -2.06      2.06 o
  -7  11   6        7.76        7.12      2.43 o
  -6  11   6        9.08        8.12      1.77 o
  -5  11   6       18.77       16.49      1.71 o
  -4  11   6        0.44       -1.69      1.69 o
  -3  11   6       76.98       79.22      2.73 o
  -2  11   6       87.04       88.05      2.04 o
  -1  11   6       11.72        9.55      1.22 o
   0  11   6      127.34      128.40      2.60 o
   1  11   6       32.35       28.43      1.28 o
   2  11   6       21.46       17.67      1.31 o
   3  11   6       80.38       79.19      2.64 o
   4  11   6       13.44       14.75      1.44 o
   5  11   6        0.33       -1.04      1.04 o
   6  11   6       29.56       26.61      1.96 o
   7  11   6        3.83        1.99      1.45 o
   8  11   6        6.07       12.03      2.17 o
   9  11   6       21.97       27.38      2.88 o
 -11  12   6       20.79       27.46      4.13 o
 -10  12   6       13.59        6.57      3.08 o
  -9  12   6       30.60       36.42      3.98 o
  -8  12   6        7.56        5.43      2.04 o
  -7  12   6       15.28       14.05      2.05 o
  -6  12   6        7.59        2.44      1.41 o
  -5  12   6        0.00       -0.80      1.28 o
  -4  12   6        0.17       -1.17      1.17 o
  -3  12   6        0.78        0.06      1.14 o
  -2  12   6       24.61       24.56      1.91 o
  -1  12   6       28.77       37.43      1.78 o
   0  12   6        1.73        3.05      1.23 o
   1  12   6       83.23       87.59      2.46 o
   2  12   6       64.30       63.95      2.18 o
   3  12   6      104.96       95.19      2.93 o
   4  12   6       42.38       40.77      2.07 o
   5  12   6       46.54       49.05      2.99 o
   6  12   6        0.33        0.89      1.31 o
   7  12   6        8.54        7.06      1.66 o
   8  12   6        0.39       -0.74      1.57 o
   9  12   6       14.09       12.43      3.51 o
 -11  13   6        7.04        1.10      3.37 o
 -10  13   6       22.85       25.25      3.92 o
  -9  13   6        7.66        5.25      2.95 o
  -8  13   6        8.84       12.55      2.29 o
  -7  13   6        3.25        3.86      1.85 o
  -6  13   6       15.89       17.49      1.90 o
  -5  13   6       82.17       68.40      2.93 o
  -4  13   6       18.53       12.24      1.64 o
  -3  13   6       53.11       49.86      4.70 o
  -2  13   6      231.40      210.84      4.35 o
  -1  13   6      499.02      484.69      8.73 o
   0  13   6      654.29      655.18      9.67 o
   1  13   6       47.06       43.65      2.16 o
   2  13   6        1.18        2.42      1.02 o
   3  13   6        0.47        1.62      1.11 o
   4  13   6       10.72        9.74      1.41 o
   5  13   6       53.30       53.40      3.22 o
   6  13   6       15.75       16.95      1.84 o
   7  13   6       29.53       32.66      2.31 o
   8  13   6       15.30       19.06      2.55 o
   9  13   6        0.00       -1.16      3.22 o
 -11  14   6        0.02       -2.18      2.92 o
 -10  14   6        0.29       -1.91      6.65 o
  -9  14   6        0.39        1.37      2.65 o
  -8  14   6        6.32        7.06      2.21 o
  -7  14   6        3.66        3.35      1.64 o
  -6  14   6        0.19        1.72      1.51 o
  -5  14   6        0.15       -0.48      1.81 o
  -4  14   6       87.07       93.17      3.04 o
  -3  14   6       24.30       18.39      1.85 o
  -2  14   6      237.86      250.27      5.73 o
  -1  14   6       52.04       45.37      2.10 o
   0  14   6      294.79      299.97      5.44 o
   1  14   6        9.82        7.65      1.39 o
   2  14   6        3.74        3.52      1.45 o
   3  14   6        0.17       -1.06      1.06 o
   4  14   6        1.28        0.40      1.16 o
   5  14   6        3.21        2.91      1.33 o
   6  14   6        7.58        7.45      1.65 o
   7  14   6        4.24        6.97      1.77 o
   8  14   6       17.22       18.98      2.63 o
 -10  15   6        8.01        4.14      3.15 o
  -9  15   6        1.33        0.58      5.64 o
  -8  15   6        0.16        2.07      4.03 o
  -7  15   6       10.07        7.73      1.66 o
  -6  15   6        0.97        1.22      1.40 o
  -5  15   6        1.94        0.90      1.41 o
  -4  15   6        1.09        0.29      1.30 o
  -3  15   6       92.35       96.49      3.45 o
  -2  15   6      128.87      123.16      3.41 o
  -1  15   6       14.38       14.47      1.56 o
   0  15   6        0.22        1.00      1.12 o
   1  15   6       26.58       24.32      2.52 o
   2  15   6        0.03       -0.65      1.28 o
   3  15   6       19.85       21.62      1.99 o
   4  15   6        0.39        1.22      1.24 o
   5  15   6        3.92        1.87      1.40 o
   6  15   6        0.79        2.32      1.58 o
   7  15   6       36.02       45.26      3.16 o
   8  15   6        0.34       -1.91      3.51 o
 -10  16   6        2.66        2.15      3.26 o
  -9  16   6        5.34       15.84      3.52 o
  -8  16   6        0.80       -1.85      2.10 o
  -7  16   6        2.63       -0.93      1.66 o
  -6  16   6        0.00       -1.33      1.33 o
  -5  16   6       63.98       68.40      2.95 o
  -4  16   6        0.62       -0.33      1.32 o
  -3  16   6      107.34      113.48      3.49 o
  -2  16   6       58.90       64.47      2.70 o
  -1  16   6       23.11       22.06      1.79 o
   0  16   6       74.69       71.15      2.62 o
   1  16   6       13.27       11.25      1.42 o
   2  16   6       11.53       10.15      1.84 o
   3  16   6        0.01        1.42      1.47 o
   4  16   6        0.50        1.46      1.36 o
   5  16   6        6.94        6.95      1.66 o
   6  16   6       29.77       33.20      2.71 o
   7  16   6        0.19       -0.97      1.86 o
   8  16   6        0.04       -2.06      3.86 o
  -9  17   6        1.33        1.85      3.09 o
  -8  17   6        1.53        1.07      2.72 o
  -7  17   6        3.75        2.38      2.16 o
  -6  17   6        0.19        1.10      1.69 o
  -5  17   6       15.36       14.30      1.89 o
  -4  17   6       73.44       78.72      3.15 o
  -3  17   6       14.87       14.53      1.77 o
  -2  17   6      254.34      268.01      5.57 o
  -1  17   6       42.22       46.04      3.05 o
   0  17   6        1.31        1.00      1.28 o
   1  17   6       39.65       43.70      2.44 o
   2  17   6        3.62        3.91      1.67 o
   3  17   6       15.15       16.25      2.36 o
   4  17   6        0.10       -1.84      1.84 o
   5  17   6        0.11        0.73      2.00 o
   6  17   6        1.50        3.03      2.55 o
   7  17   6       11.81       14.13      2.89 o
  -9  18   6        0.16        2.58      3.06 o
  -8  18   6        6.18        7.82      3.33 o
  -7  18   6        1.56        7.10      2.50 o
  -6  18   6        2.10        4.65      2.28 o
  -5  18   6        0.95       -1.38      1.52 o
  -4  18   6      105.76      103.70      3.54 o
  -3  18   6        4.24        2.23      1.46 o
  -2  18   6       11.60       11.87      1.73 o
  -1  18   6       20.62       17.08      1.82 o
   0  18   6        1.44       -0.09      1.45 o
   1  18   6       64.68       72.25      3.69 o
   2  18   6        1.91        2.45      1.87 o
   3  18   6       20.25       21.42      2.88 o
   4  18   6        8.01        8.97      5.45 o
   5  18   6        4.22        1.31      3.50 o
   6  18   6        3.00        0.93      2.21 o
   7  18   6       16.07       20.58      4.89 o
  -8  19   6        4.50        6.42      4.93 o
  -7  19   6       31.72       47.40      4.68 o
  -6  19   6        4.91        4.36      2.27 o
  -5  19   6       19.63       22.94      2.93 o
  -4  19   6        1.36        4.79      1.66 o
  -3  19   6        8.06        9.18      1.78 o
  -2  19   6        0.12       -1.23      1.37 o
  -1  19   6        3.74        2.95      1.65 o
   0  19   6        1.29       -0.19      1.55 o
   1  19   6       40.37       40.13      3.55 o
   2  19   6        7.24        3.57      2.26 o
   3  19   6        0.03       -0.39      3.75 o
   4  19   6        6.39        5.45      2.37 o
   5  19   6        4.76        7.07      2.53 o
   6  19   6        1.23        0.78      2.47 o
  -7  20   6        0.00        1.00      3.04 o
  -6  20   6        0.76        3.25      4.16 o
  -5  20   6        3.03        2.30      2.83 o
  -4  20   6       14.96       11.95      3.17 o
  -3  20   6       11.23        7.76      2.20 o
  -2  20   6        0.79       -1.39      1.71 o
  -1  20   6       18.59       23.17      2.66 o
   0  20   6        0.15       -0.95      2.16 o
   1  20   6        0.94        0.75      2.27 o
   2  20   6        6.98        3.05      2.41 o
   3  20   6       28.28       27.24      3.38 o
   4  20   6        6.74        0.80      2.83 o
   5  20   6       16.05       18.47      3.97 o
   6  20   6        0.91        5.23      4.03 o
  -6  21   6       30.39       39.80      6.90 o
  -5  21   6        3.78        4.29      4.46 o
  -4  21   6       25.37       20.80      5.19 o
  -3  21   6       15.81       15.44      4.55 o
  -2  21   6        0.32        0.41      1.98 o
  -1  21   6        1.59        1.21      2.04 o
   0  21   6        3.51        4.16      3.95 o
   1  21   6        1.43        2.39      3.26 o
   2  21   6        1.65        1.66      2.50 o
   3  21   6        0.90        0.43      2.29 o
   4  21   6        5.26       -0.05      2.77 o
   5  21   6        1.15        8.92      4.03 o
  -4  22   6        3.02        3.65      4.37 o
  -3  22   6        0.42        1.80      3.77 o
  -2  22   6        3.99        4.20      3.99 o
  -1  22   6       23.05       25.94      4.22 o
   0  22   6        1.62        1.22      2.49 o
   1  22   6        2.51        0.78      2.56 o
   2  22   6        4.56        2.58      2.62 o
   3  22   6        3.32        1.03      3.65 o
   4  22   6        0.01       -3.69      3.82 o
  -2  23   6        2.09        4.97      3.95 o
  -1  23   6        5.08        7.25      4.33 o
   0  23   6        2.01       -2.10      3.47 o
   2  23   6        1.88       -1.37      3.47 o
 -11   0   7       29.19       21.27      5.02 o
  -9   0   7        4.67        1.10      1.88 o
  -7   0   7       54.93       54.77      3.45 o
  -5   0   7      209.59      209.40      9.33 o
  -3   0   7      301.54      293.82      5.65 o
  -1   0   7       66.94       60.82      2.20 o
   1   0   7      156.62      140.05      3.41 o
   3   0   7       21.23       22.81      1.77 o
   5   0   7      240.57      262.76      5.85 o
   7   0   7        9.75        8.59      2.11 o
   9   0   7        0.25        0.50      2.27 o
 -12   1   7        0.93        0.37      2.64 o
 -11   1   7        7.56        7.03      2.81 o
 -10   1   7        0.02        2.57      2.33 o
  -9   1   7        6.84        7.33      1.63 o
  -8   1   7       17.53       17.04      1.82 o
  -7   1   7        0.00       -0.46      1.23 o
  -6   1   7      102.11       98.62      2.94 o
  -5   1   7      581.28      526.70      9.01 o
  -4   1   7       92.28       84.63      2.12 o
  -3   1   7      105.01      108.27      2.06 o
  -2   1   7      122.69      102.12      1.89 o
  -1   1   7       38.15       47.92      1.36 o
   0   1   7       12.35        9.11      0.60 o
   1   1   7      104.94      122.78      2.17 o
   2   1   7       93.96      101.98      1.94 o
   3   1   7       31.88       40.12      1.16 o
   4   1   7       55.86       51.21      1.28 o
   5   1   7       36.44       35.95      1.37 o
   6   1   7       62.18       55.57      2.52 o
   7   1   7       49.73       48.38      2.39 o
   8   1   7        0.16       -1.30      1.30 o
   9   1   7        0.15       -1.77      1.89 o
  10   1   7        1.24        3.42      2.32 o
 -12   2   7        0.38       -0.43      3.52 o
 -11   2   7        1.75       -0.61      2.44 o
 -10   2   7        2.74        3.66      1.90 o
  -9   2   7       31.64       33.03      2.22 o
  -8   2   7       98.45      101.72      3.36 o
  -7   2   7      569.06      557.43      9.49 o
  -6   2   7      943.89      913.82     14.00 o
  -5   2   7       22.04       25.74      1.47 o
  -4   2   7      692.59      641.95     10.80 o
  -3   2   7       68.08       84.48      2.11 o
  -2   2   7      164.57      181.78      2.94 o
  -1   2   7       27.66       22.76      1.01 o
   0   2   7      220.30      247.25      3.53 o
   1   2   7       12.66        9.19      1.14 o
   2   2   7        0.63        0.47      1.42 o
   3   2   7       10.59       11.28      0.67 o
   4   2   7        6.66        7.87      0.86 o
   5   2   7        8.85        6.04      0.99 o
   6   2   7        5.87        6.66      1.56 o
   7   2   7        4.26        2.66      1.31 o
   8   2   7        1.59        1.05      1.36 o
   9   2   7        0.24       -0.95      1.48 o
  10   2   7        5.84        6.01      2.43 o
 -12   3   7        0.06       -3.30      3.30 o
 -11   3   7        8.53        9.83      7.25 o
 -10   3   7        1.66       -0.59      1.70 o
  -9   3   7       65.40       56.25      3.25 o
  -8   3   7       67.66       61.40      2.82 o
  -7   3   7       57.92       52.31      2.43 o
  -6   3   7        0.05       -0.97      1.06 o
  -5   3   7       23.14       25.15      1.60 o
  -4   3   7        2.99        3.38      0.83 o
  -3   3   7      254.17      242.57      3.43 o
  -2   3   7       16.28       13.55      0.79 o
  -1   3   7      241.74      237.33      3.47 o
   0   3   7      100.58      110.78      4.44 o
   1   3   7       28.18       24.39      2.87 o
   2   3   7       38.61       44.42      2.14 o
   3   3   7       36.49       35.74      1.03 o
   4   3   7      281.70      277.68      3.92 o
   5   3   7       93.73       94.02      2.67 o
   6   3   7      163.46      166.89      3.56 o
   7   3   7       10.26       11.04      1.76 o
   8   3   7        0.07       -1.29      1.29 o
   9   3   7        8.26        6.26      1.80 o
  10   3   7        0.77        0.84      4.40 o
 -12   4   7        0.75       -2.53      3.65 o
 -11   4   7        2.16        0.79      2.58 o
 -10   4   7        0.69       -0.12      1.89 o
  -9   4   7       88.31       84.24      3.87 o
  -8   4   7      150.42      146.62      4.70 o
  -7   4   7       10.93       14.76      1.60 o
  -6   4   7        6.08        8.76      1.83 o
  -5   4   7       73.40       59.61      1.91 o
  -4   4   7       65.95       69.99      3.39 o
  -3   4   7        5.88       10.02      0.85 o
  -2   4   7      288.35      264.86      4.84 o
  -1   4   7       94.50      116.74      1.84 o
   0   4   7        6.64        4.49      0.61 o
   1   4   7        5.51        6.31      0.93 o
   2   4   7        6.42        7.09      0.89 o
   3   4   7        0.12       -0.08      0.50 o
   4   4   7      476.54      466.00      6.00 o
   5   4   7       90.15       94.14      2.66 o
   6   4   7        4.75        6.08      1.20 o
   7   4   7        0.67       -1.23      1.23 o
   8   4   7        4.54        3.16      1.45 o
   9   4   7        0.69       -1.36      1.50 o
  10   4   7        9.77        8.40      2.66 o
 -12   5   7        2.37       -3.82      3.82 o
 -11   5   7       14.98       23.43      3.62 o
 -10   5   7        7.68        6.72      2.11 o
  -9   5   7        1.08        0.82      1.78 o
  -8   5   7      261.17      260.00      6.80 o
  -7   5   7      243.28      235.76      5.39 o
  -6   5   7        0.10       -0.50      1.00 o
  -5   5   7      137.25      137.29      3.24 o
  -4   5   7       38.63       44.43      2.09 o
  -3   5   7       22.83       19.95      1.17 o
  -2   5   7        0.25        0.83      0.56 o
  -1   5   7       25.79       26.23      0.92 o
   0   5   7      278.87      278.65      4.12 o
   1   5   7      166.32      177.75      3.32 o
   2   5   7       44.11       38.10      1.60 o
   3   5   7       45.63       51.31      1.41 o
   4   5   7       98.89       95.60      2.20 o
   5   5   7       56.90       54.23      2.12 o
   6   5   7       12.08       11.32      1.35 o
   7   5   7       20.87       19.22      2.42 o
   8   5   7        0.32        0.38      1.42 o
   9   5   7        4.23       -0.02      1.56 o
  10   5   7        1.95        3.90      3.34 o
 -12   6   7        1.93        5.45      4.42 o
 -11   6   7        5.46        2.08      2.67 o
 -10   6   7       22.94       26.47      3.13 o
  -9   6   7      172.84      174.10      7.93 o
  -8   6   7        3.12        4.61      1.77 o
  -7   6   7      254.01      238.85      6.23 o
  -6   6   7      125.50      128.31      3.40 o
  -5   6   7        3.76        4.03      0.91 o
  -4   6   7        0.11       -0.57      0.57 o
  -3   6   7        6.83        4.14      0.79 o
  -2   6   7      176.41      176.14      3.11 o
  -1   6   7        0.53        1.46      0.49 o
   0   6   7       14.31       16.11      0.72 o
   1   6   7      509.65      495.01      8.14 o
   2   6   7       38.66       34.99      2.17 o
   3   6   7      240.63      241.49      4.76 o
   4   6   7      121.54      118.99      2.51 o
   5   6   7       40.58       41.55      1.89 o
   6   6   7       32.21       34.19      1.87 o
   7   6   7        4.96        4.29      1.57 o
   8   6   7       22.24       23.25      2.74 o
   9   6   7        1.77        1.20      1.62 o
  10   6   7        1.90        1.07      3.26 o
 -12   7   7        1.05        1.03      3.90 o
 -11   7   7        2.41        5.36      4.29 o
 -10   7   7        9.22        9.22      2.87 o
  -9   7   7       17.85       25.93      2.73 o
  -8   7   7        2.53        5.97      1.58 o
  -7   7   7      119.06      104.72      3.55 o
  -6   7   7       30.22       24.65      1.80 o
  -5   7   7       13.16        8.66      1.24 o
  -4   7   7       27.09       17.33      1.44 o
  -3   7   7        0.00        0.00      0.72 o
  -2   7   7      268.22      295.04      5.15 o
  -1   7   7      123.19      140.13      3.16 o
   0   7   7       50.45       58.20      1.44 o
   1   7   7       33.83       39.52      1.57 o
   2   7   7      904.58      843.07     16.66 o
   3   7   7      289.70      271.03      4.27 o
   4   7   7       21.73       20.99      1.40 o
   5   7   7       16.37       16.97      1.41 o
   6   7   7        3.06        2.75      1.21 o
   7   7   7       19.35       18.07      3.09 o
   8   7   7       11.98       15.19      2.08 o
   9   7   7        0.03       -0.01      1.81 o
 -12   8   7       13.00       11.88      5.02 o
 -11   8   7        0.02       -3.13      3.82 o
 -10   8   7       30.61       31.29      2.63 o
  -9   8   7       82.32       86.37      3.54 o
  -8   8   7        5.33        2.90      1.52 o
  -7   8   7       11.14        9.50      1.64 o
  -6   8   7      151.24      137.98      3.83 o
  -5   8   7       21.56       22.94      1.66 o
  -4   8   7        1.78       -0.99      0.99 o
  -3   8   7        0.14       -0.74      0.74 o
  -2   8   7       52.13       66.00      2.05 o
  -1   8   7       10.16       12.56      0.99 o
   0   8   7        2.62        2.83      0.65 o
   1   8   7      104.32      106.59      2.46 o
   2   8   7      242.47      238.26      3.74 o
   3   8   7        5.73        5.20      0.78 o
   4   8   7      131.78      121.68      4.30 o
   5   8   7       46.44       49.91      2.13 o
   6   8   7       16.37       14.47      1.55 o
   7   8   7       15.51       15.82      1.92 o
   8   8   7       17.89       14.82      2.16 o
   9   8   7        0.01       -1.76      1.76 o
 -12   9   7        1.32        3.86      4.85 o
 -11   9   7        3.39        0.64      4.29 o
 -10   9   7        0.68       -0.26      1.66 o
  -9   9   7       82.78       84.75      3.62 o
  -8   9   7       40.33       39.97      2.50 o
  -7   9   7       28.41       22.91      2.34 o
  -6   9   7       42.63       38.06      2.55 o
  -5   9   7       50.50       44.83      2.53 o
  -4   9   7       40.08       35.31      2.11 o
  -3   9   7       38.60       37.19      2.07 o
  -2   9   7       36.45       35.92      1.96 o
  -1   9   7      254.23      228.78      4.29 o
   0   9   7      253.43      260.55      6.24 o
   1   9   7      357.26      370.09      5.60 o
   2   9   7      169.57      173.87      4.22 o
   3   9   7        2.06        1.23      0.93 o
   4   9   7        0.23       -0.16      0.94 o
   5   9   7       49.37       47.72      2.17 o
   6   9   7       22.18       20.08      1.71 o
   7   9   7        1.70        2.38      1.35 o
   8   9   7        0.75        0.07      1.65 o
   9   9   7        0.07       -1.97      1.97 o
 -12  10   7       10.84       16.60      5.62 o
 -11  10   7       12.65       14.88      5.02 o
 -10  10   7       11.90       18.91      2.78 o
  -9  10   7        3.16        1.91      2.11 o
  -8  10   7       43.20       40.09      3.21 o
  -7  10   7        2.87        6.11      1.74 o
  -6  10   7      146.85      132.15      4.50 o
  -5  10   7       59.58       50.68      2.86 o
  -4  10   7      139.76      145.74      5.74 o
  -3  10   7       32.78       29.37      1.96 o
  -2  10   7       11.72       13.75      1.48 o
  -1  10   7       99.76      108.55      2.76 o
   0  10   7      467.93      453.40      6.67 o
   1  10   7      719.11      744.00     10.81 o
   2  10   7      152.98      136.24      3.70 o
   3  10   7        0.69        0.83      1.04 o
   4  10   7       21.17       16.37      1.43 o
   5  10   7        2.04        0.81      1.16 o
   6  10   7        0.65        0.20      1.19 o
   7  10   7        3.23        1.70      1.47 o
   8  10   7        0.07        0.88      1.67 o
   9  10   7       16.16       22.44      3.07 o
 -11  11   7        3.78        9.09      4.97 o
 -10  11   7        0.02        3.33      2.78 o
  -9  11   7        5.56        3.53      2.10 o
  -8  11   7        0.04       -1.59      1.67 o
  -7  11   7        1.14       -1.60      1.80 o
  -6  11   7       19.34       13.17      1.98 o
  -5  11   7        0.02       -1.10      1.36 o
  -4  11   7      134.67      121.30      4.01 o
  -3  11   7        7.68        5.92      1.89 o
  -2  11   7        0.87       -1.09      1.09 o
  -1  11   7      230.19      236.59      5.63 o
   0  11   7      159.12      135.28      3.43 o
   1  11   7        3.62        4.86      1.21 o
   2  11   7       29.39       28.90      1.90 o
   3  11   7       44.91       41.48      1.97 o
   4  11   7        3.63        4.13      1.15 o
   5  11   7        5.47        6.12      1.32 o
   6  11   7        9.39        9.95      1.55 o
   7  11   7        2.14        0.39      1.34 o
   8  11   7        0.04        1.74      1.87 o
   9  11   7       10.13       11.84      3.69 o
 -11  12   7       23.25       20.07      5.62 o
 -10  12   7       34.47       34.57      6.22 o
  -9  12   7       28.27       35.63      3.19 o
  -8  12   7       82.62       87.31      4.30 o
  -7  12   7        0.39       -1.17      1.59 o
  -6  12   7       15.71       14.66      2.06 o
  -5  12   7        3.28       -0.61      1.56 o
  -4  12   7        0.02       -0.48      1.30 o
  -3  12   7        0.00       -1.11      1.21 o
  -2  12   7        9.35       13.76      1.57 o
  -1  12   7        0.31        2.52      1.24 o
   0  12   7       61.54       56.98      3.39 o
   1  12   7        2.18        2.56      1.23 o
   2  12   7       22.70       22.03      2.50 o
   3  12   7       81.84       82.93      2.72 o
   4  12   7        8.58        5.94      1.29 o
   5  12   7       31.90       35.40      2.10 o
   6  12   7       21.42       21.79      1.91 o
   7  12   7        2.92        1.27      1.54 o
   8  12   7        0.00        2.03      1.79 o
 -11  13   7        3.85        8.92      5.36 o
 -10  13   7        5.73        0.13      4.29 o
  -9  13   7        6.34        6.84      2.84 o
  -8  13   7       10.81       11.35      2.33 o
  -7  13   7       15.71       13.99      2.22 o
  -6  13   7       10.16        8.52      1.91 o
  -5  13   7       77.55       69.68      3.50 o
  -4  13   7       12.74       11.20      1.80 o
  -3  13   7      112.64      101.81      3.50 o
  -2  13   7      119.10      122.35      4.08 o
  -1  13   7      406.16      421.50      7.79 o
   0  13   7       94.82       88.81      3.00 o
   1  13   7        0.75        0.30      1.24 o
   2  13   7       14.28       13.03      1.97 o
   3  13   7        0.00        1.26      1.15 o
   4  13   7       10.62       13.77      1.57 o
   5  13   7        0.91        1.63      1.29 o
   6  13   7        3.84        4.16      1.54 o
   7  13   7       27.73       32.63      2.40 o
   8  13   7        0.11       -0.72      1.88 o
 -10  14   7        1.66        2.14      4.50 o
  -9  14   7        7.20        7.72      4.46 o
  -8  14   7        0.40       -0.69      2.75 o
  -7  14   7        0.58       -1.36      1.76 o
  -6  14   7        3.59        2.63      1.76 o
  -5  14   7        0.32       -1.51      1.51 o
  -4  14   7       89.10       74.32      4.05 o
  -3  14   7       14.27       11.14      1.68 o
  -2  14   7       91.14       83.32      3.09 o
  -1  14   7       98.28       97.76      3.31 o
   0  14   7       15.29       12.73      1.76 o
   1  14   7       10.55       11.61      1.74 o
   2  14   7       21.42       20.30      1.92 o
   3  14   7       23.28       26.64      1.86 o
   4  14   7        0.04       -0.04      1.20 o
   5  14   7        0.29       -1.36      1.36 o
   6  14   7        0.78       -1.25      1.49 o
   7  14   7       10.22       15.85      2.73 o
   8  14   7        8.55       14.77      2.92 o
 -10  15   7        2.55       -0.04      4.59 o
  -9  15   7        4.21        0.43      3.90 o
  -8  15   7        1.03        3.94      2.70 o
  -7  15   7        1.23        4.51      2.18 o
  -6  15   7       48.23       48.54      3.23 o
  -5  15   7        0.44       -1.46      1.46 o
  -4  15   7       11.99       10.26      1.59 o
  -3  15   7       11.17       12.83      1.60 o
  -2  15   7        0.35       -0.28      1.32 o
  -1  15   7        0.91        0.50      1.52 o
   0  15   7        0.00        0.31      1.38 o
   1  15   7        3.14        4.12      2.46 o
   2  15   7        2.74        3.56      1.56 o
   3  15   7       12.30       14.55      1.90 o
   4  15   7        7.81        8.60      1.55 o
   5  15   7        0.07       -1.33      1.33 o
   6  15   7        5.03        5.44      1.84 o
   7  15   7        3.04        0.65      1.88 o
  -9  16   7        3.08        5.27      4.55 o
  -8  16   7        0.73        0.87      2.77 o
  -7  16   7        2.94        4.47      1.83 o
  -6  16   7        1.32        1.50      1.74 o
  -5  16   7        3.38        2.06      1.55 o
  -4  16   7        0.17        0.78      1.38 o
  -3  16   7       24.81       25.15      2.35 o
  -2  16   7       14.75       14.42      1.65 o
  -1  16   7        0.79        2.53      1.66 o
   0  16   7        1.48        0.68      2.67 o
   1  16   7       10.81       10.46      1.84 o
   2  16   7        2.95        4.40      1.70 o
   3  16   7        1.29        0.28      1.49 o
   4  16   7        0.36       -0.24      1.75 o
   5  16   7        6.55        8.71      2.27 o
   6  16   7       11.42        9.04      2.37 o
   7  16   7        1.43        1.71      2.26 o
  -9  17   7        1.35       -1.89      4.12 o
  -8  17   7       14.40       15.22      5.23 o
  -7  17   7        0.03        2.70      4.03 o
  -6  17   7       12.03       14.73      2.55 o
  -5  17   7        3.97        0.84      1.49 o
  -4  17   7        0.05       -1.21      1.36 o
  -3  17   7       80.07       84.41      3.53 o
  -2  17   7        0.72        0.94      1.53 o
  -1  17   7       31.32       31.39      2.27 o
   0  17   7        0.55        0.48      1.61 o
   1  17   7        2.92        6.07      1.74 o
   2  17   7        3.79        2.76      1.72 o
   3  17   7        0.01        0.68      1.90 o
   4  17   7        7.04        7.96      5.10 o
   5  17   7        1.87        1.00      2.02 o
   6  17   7        5.89        8.80      2.59 o
  -8  18   7        0.60        0.13      4.29 o
  -7  18   7        1.28        4.25      4.16 o
  -6  18   7        0.91        2.30      2.50 o
  -5  18   7        0.39        1.25      1.96 o
  -4  18   7        3.74        3.60      1.81 o
  -3  18   7       15.83       19.13      2.17 o
  -2  18   7       19.98       18.24      2.19 o
  -1  18   7        0.58        0.75      1.67 o
   0  18   7        0.01       -0.38      1.71 o
   1  18   7        7.20        6.96      2.34 o
   2  18   7       42.42       48.05      3.60 o
   3  18   7        1.44        2.88      2.07 o
   4  18   7       11.82       11.99      2.57 o
   5  18   7        2.13        3.32      3.28 o
   6  18   7        4.40        3.69      3.19 o
  -7  19   7       12.77       26.63      5.96 o
  -6  19   7        1.59       -3.56      3.56 o
  -5  19   7        7.81        6.49      2.80 o
  -4  19   7        9.18       13.38      4.33 o
  -3  19   7       13.03       12.85      2.43 o
  -2  19   7        8.64       13.57      2.29 o
  -1  19   7        2.02        2.74      1.92 o
   0  19   7       18.59       20.30      2.99 o
   1  19   7        2.31       -0.12      2.19 o
   2  19   7        0.78        4.17      2.38 o
   3  19   7        0.01        1.37      2.10 o
   4  19   7        1.26       -0.24      4.35 o
   5  19   7        0.08        0.99      3.37 o
  -6  20   7        0.75        5.10      4.33 o
  -5  20   7        1.45       -1.42      3.43 o
  -4  20   7        2.88       -1.46      2.45 o
  -3  20   7        7.07        5.83      2.25 o
  -2  20   7       23.34       23.11      2.81 o
  -1  20   7       27.56       28.21      5.53 o
   0  20   7        6.33        6.14      2.56 o
   1  20   7        3.17        3.94      2.39 o
   2  20   7        8.04       11.21      2.79 o
   3  20   7        0.03       -2.36      2.36 o
   4  20   7        0.14        0.55      2.29 o
  -5  21   7        7.10        5.83      4.55 o
  -4  21   7        8.63        5.62      4.12 o
  -3  21   7        2.56        1.39      2.61 o
  -2  21   7        2.40        1.84      2.15 o
  -1  21   7        0.22        2.57      2.96 o
   0  21   7       44.51       48.77      4.40 o
   1  21   7        0.11       -1.53      3.86 o
   2  21   7        5.71        2.67      2.55 o
   3  21   7        6.37        5.97      3.22 o
   4  21   7        0.59       -3.52      3.52 o
  -3  22   7        0.86       -0.81      3.95 o
  -2  22   7        8.20       12.18      4.67 o
  -1  22   7        9.81        8.31      3.15 o
   0  22   7       16.12       27.26      5.10 o
   1  22   7        3.35        2.40      2.79 o
   2  22   7        3.44        0.69      3.90 o
   3  22   7        0.19       -3.69      3.69 o
   1  23   7        5.69       -0.47      4.07 o
 -12   0   8       28.28       28.43      5.88 o
 -10   0   8       53.16       58.02      6.22 o
  -8   0   8       54.69       52.45      5.40 o
  -6   0   8      620.57      554.30     13.10 o
  -4   0   8       32.17       35.91      2.04 o
  -2   0   8      519.06      518.43     11.33 o
   0   0   8       31.20       34.90      1.68 o
   2   0   8       41.81       36.89      1.70 o
   4   0   8       11.63       15.44      1.58 o
   6   0   8      135.61      128.28      5.07 o
   8   0   8        1.47        2.85      2.06 o
 -12   1   8        8.34        6.85      3.15 o
 -11   1   8        5.67        2.38      2.56 o
 -10   1   8       11.54        9.16      2.76 o
  -9   1   8        0.61        1.68      2.23 o
  -8   1   8      152.84      140.15      5.90 o
  -7   1   8       37.62       40.10      2.72 o
  -6   1   8      804.90      774.03     12.21 o
  -5   1   8      181.49      177.34      5.29 o
  -4   1   8     1663.49     1638.03     38.39 o
  -3   1   8       87.35       92.80      2.08 o
  -2   1   8       24.86       20.94      1.17 o
  -1   1   8       40.53       43.04      1.44 o
   0   1   8      436.23      449.75      6.77 o
   1   1   8        4.82        3.91      0.56 o
   2   1   8        2.25        2.41      0.52 o
   3   1   8       12.42       15.42      0.84 o
   4   1   8      308.12      306.73      5.21 o
   5   1   8      187.07      190.33      4.76 o
   6   1   8        2.23        2.54      1.98 o
   7   1   8       27.78       24.46      1.94 o
   8   1   8        1.45       -1.39      1.39 o
   9   1   8        0.09       -1.20      1.49 o
 -12   2   8        3.45        2.40      2.85 o
 -11   2   8       12.12       15.54      5.17 o
 -10   2   8       32.24       31.60      6.71 o
  -9   2   8        5.20        7.11      2.47 o
  -8   2   8       10.62        6.78      2.43 o
  -7   2   8      161.47      138.04      8.02 o
  -6   2   8      670.74      638.09     16.04 o
  -5   2   8      782.93      763.27     13.80 o
  -4   2   8      960.61      873.68     15.29 o
  -3   2   8      307.39      311.82      5.23 o
  -2   2   8      504.48      509.85      7.91 o
  -1   2   8      196.84      192.04      3.46 o
   0   2   8       30.93       29.23      1.04 o
   1   2   8        9.59        8.73      0.80 o
   2   2   8      180.48      175.39      3.00 o
   3   2   8        2.09        3.62      0.75 o
   4   2   8        0.31        0.20      0.80 o
   5   2   8       53.61       55.33      2.19 o
   6   2   8        0.94        0.59      1.32 o
   7   2   8        0.90        0.45      1.33 o
   8   2   8        0.09        0.71      1.44 o
   9   2   8        2.44        0.73      1.72 o
 -12   3   8       17.01       24.69      3.99 o
 -11   3   8       13.46       15.22      3.45 o
 -10   3   8        5.97        5.17      2.61 o
  -9   3   8       19.41       18.25      2.91 o
  -8   3   8      201.46      205.73      5.85 o
  -7   3   8       27.97       29.47      2.97 o
  -6   3   8        3.95        5.52      1.76 o
  -5   3   8      170.35      179.45      5.34 o
  -4   3   8       72.28       62.03      1.87 o
  -3   3   8      130.40      118.73      3.62 o
  -2   3   8        4.75        3.76      0.69 o
  -1   3   8       65.60       64.96      1.59 o
   0   3   8      323.39      325.89      5.11 o
   1   3   8       57.92       63.13      3.04 o
   2   3   8       37.63       33.79      2.87 o
   3   3   8      323.02      298.61      4.86 o
   4   3   8       98.32       96.44      2.81 o
   5   3   8      335.38      340.68      6.37 o
   6   3   8       13.00       13.57      2.50 o
   7   3   8       24.93       27.21      2.21 o
   8   3   8       25.32       20.58      2.01 o
   9   3   8        3.80        2.51      1.84 o
 -12   4   8        0.14        0.86      4.25 o
 -11   4   8        4.29       -0.67      2.59 o
 -10   4   8        0.70       -2.20      2.20 o
  -9   4   8       19.31       21.95      4.40 o
  -8   4   8       92.61       88.78      3.89 o
  -7   4   8        2.83        3.49      1.72 o
  -6   4   8      762.08      722.22     13.59 o
  -5   4   8        7.25        9.66      1.79 o
  -4   4   8      288.58      272.97      4.36 o
  -3   4   8      594.39      566.56     20.27 o
  -2   4   8      528.69      522.03      6.79 o
  -1   4   8       20.07       19.13      0.87 o
   0   4   8      295.76      292.94      4.95 o
   1   4   8       21.55       23.43      1.45 o
   2   4   8        4.83        3.76      1.10 o
   3   4   8      537.72      520.77     19.18 o
   4   4   8      368.26      362.90      8.35 o
   5   4   8        3.72        3.31      1.07 o
   6   4   8        7.15        9.58      2.04 o
   7   4   8       28.57       27.07      4.85 o
   8   4   8        2.16        0.71      3.13 o
   9   4   8        4.08        2.70      2.12 o
 -12   5   8       12.15       13.34      5.15 o
 -11   5   8        4.67        9.12      3.39 o
 -10   5   8        3.52        0.29      2.59 o
  -9   5   8        3.42        4.51      2.53 o
  -8   5   8      237.35      231.57      6.43 o
  -7   5   8       62.65       70.45      4.47 o
  -6   5   8        6.48        4.03      1.69 o
  -5   5   8      159.61      176.16      4.72 o
  -4   5   8       10.66       11.09      1.47 o
  -3   5   8      513.92      531.09      7.61 o
  -2   5   8       55.01       40.35      1.35 o
  -1   5   8       39.75       42.79      1.30 o
   0   5   8       46.46       44.43      1.18 o
   1   5   8        3.86        4.20      1.50 o
   2   5   8        1.83       -0.04      1.13 o
   3   5   8        3.20        4.76      1.62 o
   4   5   8        0.17       -0.36      1.20 o
   5   5   8        5.09        2.68      1.32 o
   6   5   8       47.74       38.04      2.30 o
   7   5   8        0.24       -1.32      1.32 o
   8   5   8        0.01       -1.51      1.51 o
   9   5   8        1.50       -1.85      1.97 o
 -12   6   8        4.90        2.92      4.72 o
 -11   6   8        8.06        5.26      3.07 o
 -10   6   8        3.70        5.78      3.07 o
  -9   6   8       35.39       33.54      5.19 o
  -8   6   8        1.07        4.80      1.92 o
  -7   6   8       20.33       24.31      2.34 o
  -6   6   8      213.24      187.55      5.22 o
  -5   6   8       52.54       40.05      2.42 o
  -4   6   8      107.85      111.36      3.07 o
  -3   6   8        0.59       -0.57      0.75 o
  -2   6   8      255.92      256.88      4.70 o
  -1   6   8       97.33      100.66      2.09 o
   0   6   8       41.83       45.47      1.36 o
   1   6   8      140.13      136.52      9.89 o
   2   6   8      326.55      324.78     12.23 o
   3   6   8      328.22      331.70      9.91 o
   4   6   8      130.45      124.97      3.05 o
   5   6   8        5.14        3.42      1.15 o
   6   6   8       55.91       54.04      3.06 o
   7   6   8       21.00       22.03      2.12 o
   8   6   8        1.23        2.91      2.98 o
   9   6   8        2.54        2.87      2.22 o
 -12   7   8        6.40        7.50      5.02 o
 -11   7   8        4.55        1.05      2.25 o
 -10   7   8        8.51        6.77      2.33 o
  -9   7   8       25.02       25.66      2.76 o
  -8   7   8       72.20       73.56      3.25 o
  -7   7   8      171.01      153.62      4.25 o
  -6   7   8       34.17       24.61      1.94 o
  -5   7   8        1.82        1.53      1.76 o
  -4   7   8      109.66       80.44      2.64 o
  -3   7   8       13.41       15.15      1.50 o
  -2   7   8       46.98       46.71      2.10 o
  -1   7   8       37.93       30.71      1.53 o
   0   7   8       86.91       77.27      1.89 o
   1   7   8      228.73      220.49      9.62 o
   2   7   8      477.90      448.61     11.11 o
   3   7   8      217.55      204.04      4.50 o
   4   7   8        6.12        4.40      1.06 o
   5   7   8       75.78       73.66      2.53 o
   6   7   8       88.09       88.58      4.03 o
   7   7   8       10.83       15.88      2.10 o
   8   7   8        1.18        1.19      1.88 o
   9   7   8       27.51       32.21      5.38 o
 -12   8   8        0.68       -0.60      4.25 o
 -11   8   8       22.53       31.73      6.18 o
 -10   8   8       27.72       25.01      2.95 o
  -9   8   8       35.77       31.41      2.92 o
  -8   8   8       18.25       17.49      1.98 o
  -7   8   8       33.67       31.70      2.46 o
  -6   8   8       35.90       34.28      2.12 o
  -5   8   8       48.87       30.45      2.38 o
  -4   8   8       11.57       15.21      1.67 o
  -3   8   8        0.60        0.92      1.17 o
  -2   8   8      197.99      204.93      4.83 o
  -1   8   8      101.27       91.25      3.54 o
   0   8   8        1.64        2.61      0.81 o
   1   8   8      267.15      253.13      4.01 o
   2   8   8        4.42        5.20      1.27 o
   3   8   8       10.77       12.10      1.51 o
   4   8   8       74.28       67.13      2.30 o
   5   8   8        0.33        0.75      1.52 o
   6   8   8        5.66        3.91      1.37 o
   7   8   8        7.63        4.59      1.69 o
   8   8   8        1.72       -1.88      2.65 o
   9   8   8        0.43        0.60      2.96 o
 -11   9   8       28.16       30.53      6.43 o
 -10   9   8        0.00        5.22      2.53 o
  -9   9   8       89.55      108.76      4.82 o
  -8   9   8        0.27       -0.71      1.64 o
  -7   9   8       70.12       61.31      3.32 o
  -6   9   8       15.48       16.35      2.04 o
  -5   9   8        0.93        1.04      1.37 o
  -4   9   8        1.04        0.47      1.20 o
  -3   9   8        0.02       -0.71      1.09 o
  -2   9   8       15.21       16.96      2.26 o
  -1   9   8       58.63       58.61      2.46 o
   0   9   8        2.86        1.95      0.90 o
   1   9   8        1.72        1.23      0.75 o
   2   9   8       27.16       24.11      1.19 o
   3   9   8       68.50       67.84      3.07 o
   4   9   8       36.35       35.25      1.83 o
   5   9   8       22.97       21.58      1.62 o
   6   9   8        0.10       -1.16      1.20 o
   7   9   8        5.19        5.69      1.73 o
   8   9   8        1.01       -0.50      1.73 o
   9   9   8       18.08       22.30      3.77 o
 -11  10   8       13.60       18.44      5.53 o
 -10  10   8        0.02       -0.06      2.65 o
  -9  10   8        0.76        4.58      2.73 o
  -8  10   8        7.92       13.95      2.93 o
  -7  10   8        0.23       -1.46      1.46 o
  -6  10   8        0.16        1.01      1.54 o
  -5  10   8      285.81      272.45      6.75 o
  -4  10   8      106.57       86.66      3.38 o
  -3  10   8       58.02       47.87      4.59 o
  -2  10   8      278.45      241.51      5.69 o
  -1  10   8       16.90       21.48      2.02 o
   0  10   8      194.86      187.92      4.71 o
   1  10   8       48.73       48.05      2.23 o
   2  10   8        1.34        0.53      0.99 o
   3  10   8       76.21       81.14      2.80 o
   4  10   8       13.27       14.08      1.42 o
   5  10   8        0.33        0.44      1.16 o
   6  10   8        6.73        7.53      1.52 o
   7  10   8       11.19       12.72      2.34 o
   8  10   8        0.00       -1.70      1.70 o
 -11  11   8        0.52        3.13      4.93 o
 -10  11   8       29.17       44.39      6.52 o
  -9  11   8       36.87       39.11      4.12 o
  -8  11   8        3.14        1.16      2.85 o
  -7  11   8        3.39        4.78      2.29 o
  -6  11   8        0.89        1.43      1.54 o
  -5  11   8       12.92       11.43      2.19 o
  -4  11   8       74.48       70.42      3.20 o
  -3  11   8        1.14        0.76      1.29 o
  -2  11   8       20.86       21.33      2.24 o
  -1  11   8        1.83        1.18      1.23 o
   0  11   8       26.39       36.17      2.34 o
   1  11   8       14.87       13.73      2.26 o
   2  11   8       17.16       12.19      1.58 o
   3  11   8       23.58       24.98      1.80 o
   4  11   8        1.73        4.15      1.30 o
   5  11   8        7.46        8.32      1.45 o
   6  11   8        0.26       -0.98      1.33 o
   7  11   8        4.54        5.90      1.84 o
   8  11   8       11.14       12.75      2.31 o
 -11  12   8       18.91       15.48      5.66 o
 -10  12   8        5.79        7.38      4.72 o
  -9  12   8        0.87        0.41      2.56 o
  -8  12   8        7.93        7.65      5.00 o
  -7  12   8        1.47        4.94      2.37 o
  -6  12   8        1.14       -0.74      1.63 o
  -5  12   8       22.54       18.57      2.15 o
  -4  12   8        4.67        5.39      1.62 o
  -3  12   8       16.86       14.23      2.27 o
  -2  12   8       65.46       55.47      3.46 o
  -1  12   8        6.25        6.05      1.45 o
   0  12   8       41.45       41.23      2.35 o
   1  12   8        1.28        0.61      1.13 o
   2  12   8        0.56       -0.75      1.14 o
   3  12   8       19.92       18.19      1.89 o
   4  12   8        8.41       10.57      1.46 o
   5  12   8        0.65       -0.93      1.22 o
   6  12   8        5.54        3.01      1.52 o
   7  12   8        0.72        1.26      2.12 o
   8  12   8        0.07       -2.62      2.62 o
 -10  13   8       16.03       18.10      5.49 o
  -9  13   8        0.71        0.20      2.48 o
  -8  13   8        9.45       10.29      2.82 o
  -7  13   8       10.68        9.77      2.65 o
  -6  13   8        5.35        1.95      2.08 o
  -5  13   8       14.62       12.50      2.68 o
  -4  13   8       84.36       81.92      7.89 o
  -3  13   8       42.25       41.46      4.59 o
  -2  13   8       24.36       29.92      2.64 o
  -1  13   8       11.63       15.13      1.84 o
   0  13   8        1.70        1.81      1.27 o
   1  13   8        1.12       -0.43      1.21 o
   2  13   8        0.16        1.85      1.90 o
   3  13   8        1.91        2.36      1.38 o
   4  13   8        0.76       -0.20      1.20 o
   5  13   8       32.00       35.57      2.25 o
   6  13   8        1.50       -0.95      1.42 o
   7  13   8        3.30        0.01      2.33 o
   8  13   8        4.85        2.62      3.09 o
 -10  14   8        0.01       -4.29      4.29 o
  -9  14   8        0.01       -2.92      3.86 o
  -8  14   8        0.02        4.54      3.92 o
  -7  14   8        0.04        0.86      2.13 o
  -6  14   8        7.10        6.76      2.64 o
  -5  14   8        4.52        2.41      2.29 o
  -4  14   8        2.04        4.95      2.08 o
  -3  14   8       16.88       12.70      2.01 o
  -2  14   8        1.27       -0.69      1.45 o
  -1  14   8        1.26       -0.02      1.38 o
   0  14   8       16.28       17.12      1.97 o
   1  14   8       24.84       26.06      2.10 o
   2  14   8        1.58        2.81      2.13 o
   3  14   8        0.59       -0.75      1.36 o
   4  14   8        0.88       -0.76      1.84 o
   5  14   8       40.16       43.35      2.80 o
   6  14   8        1.13       -1.61      1.61 o
   7  14   8        5.56        5.80      2.02 o
  -9  15   8        2.77        2.66      4.20 o
  -8  15   8        0.28       -0.62      2.50 o
  -7  15   8        4.72       11.14      3.05 o
  -6  15   8       61.05       70.73      6.67 o
  -5  15   8       14.92       15.92      2.42 o
  -4  15   8        0.48       -1.62      1.62 o
  -3  15   8        5.93        8.19      2.14 o
  -2  15   8        6.66        8.22      1.90 o
  -1  15   8        2.58        2.49      1.53 o
   0  15   8        5.52        5.18      1.63 o
   1  15   8        0.05       -1.34      1.34 o
   2  15   8        9.76        9.36      2.96 o
   3  15   8       38.65       43.31      2.82 o
   4  15   8        9.05        9.84      4.85 o
   5  15   8       24.22       27.87      2.52 o
   6  15   8        0.23        0.06      1.71 o
   7  15   8        4.45        0.18      2.27 o
  -9  16   8        0.27        4.12      4.59 o
  -8  16   8        0.17       -1.33      3.60 o
  -7  16   8        0.05        2.47      2.57 o
  -6  16   8        0.44        2.91      2.53 o
  -5  16   8        0.08       -1.61      1.61 o
  -4  16   8        2.16        0.83      1.83 o
  -3  16   8       36.23       35.72      5.29 o
  -2  16   8        0.12        0.03      2.06 o
  -1  16   8        1.50        2.66      1.65 o
   0  16   8        8.48        6.66      2.04 o
   1  16   8       17.53       24.46      2.62 o
   2  16   8        3.15        4.67      1.79 o
   3  16   8       14.47       17.38      2.55 o
   4  16   8        5.48        5.17      2.20 o
   5  16   8        8.01        6.41      2.98 o
   6  16   8        0.38       -0.62      2.05 o
  -8  17   8        5.87        5.36      4.59 o
  -7  17   8       15.31       18.06      3.47 o
  -6  17   8        5.77        5.20      4.44 o
  -5  17   8        1.23        6.11      2.45 o
  -4  17   8        9.27        3.16      2.29 o
  -3  17   8       12.84       15.12      2.38 o
  -2  17   8       54.65       55.30      3.46 o
  -1  17   8        0.33       -0.41      1.72 o
   0  17   8        5.44        6.09      2.22 o
   1  17   8        3.50        7.03      2.25 o
   2  17   8        0.07        0.35      1.99 o
   3  17   8       70.67       77.89      7.12 o
   4  17   8        3.26        1.91      2.11 o
   5  17   8        1.41        1.42      3.52 o
   6  17   8        0.97        1.03      2.83 o
  -7  18   8        5.60        6.39      4.29 o
  -6  18   8        4.85       11.57      3.06 o
  -5  18   8        4.64        7.71      3.69 o
  -4  18   8       12.97       12.85      5.77 o
  -3  18   8        0.79        2.14      2.30 o
  -2  18   8        8.08       11.86      2.82 o
  -1  18   8        2.39       -1.91      1.91 o
   0  18   8        0.00        1.99      2.16 o
   1  18   8       64.83       77.65      4.62 o
   2  18   8        5.74        5.68      2.35 o
   3  18   8       33.55       43.19      4.42 o
   4  18   8        3.11        1.32      2.17 o
   5  18   8        0.09       -0.80      3.67 o
  -6  19   8        2.37        5.53      4.42 o
  -5  19   8        2.83        0.56      2.62 o
  -4  19   8        3.59        1.41      2.96 o
  -3  19   8        0.55        1.83      2.58 o
  -2  19   8        2.94        8.67      2.71 o
  -1  19   8        0.00       -1.48      2.22 o
   0  19   8       16.28       23.48      3.18 o
   1  19   8       19.80       22.62      3.17 o
   2  19   8        9.65        9.83      2.69 o
   3  19   8        1.13        3.09      2.25 o
   4  19   8        1.22       -0.16      2.09 o
  -5  20   8        1.85        6.22      4.37 o
  -4  20   8        0.11        2.02      4.37 o
  -3  20   8        3.28        1.78      2.63 o
  -2  20   8       41.53       44.97      4.15 o
  -1  20   8        4.91        6.42      2.94 o
   0  20   8        9.22        7.14      2.71 o
   1  20   8        0.08        1.75      2.37 o
   2  20   8        7.62        5.11      4.57 o
   3  20   8        6.59        6.06      3.30 o
  -3  21   8        0.26       -3.25      4.91 o
  -2  21   8        2.41        3.46      2.90 o
  -1  21   8       21.48       20.10      3.45 o
   0  21   8       12.90       16.42      3.56 o
   1  21   8       14.75       22.53      4.37 o
   2  21   8        0.02       -3.52      3.52 o
  -2  22   8        0.12        4.03      4.50 o
  -1  22   8       25.72       32.94      6.26 o
   0  22   8       13.16        0.04      4.37 o
   1  22   8       22.75       34.82      6.26 o
 -11   0   9        5.16        8.36      4.50 o
  -9   0   9       77.71       83.16      6.99 o
  -7   0   9       90.55       93.37      6.65 o
  -5   0   9       12.10        8.45      3.13 o
  -3   0   9      369.25      363.17     13.04 o
  -1   0   9     1569.10     1572.92     35.51 o
   1   0   9      269.54      268.43      6.25 o
   3   0   9       57.29       50.46      2.40 o
   5   0   9       64.49       67.07      4.37 o
   7   0   9        9.83        7.72      2.70 o
   9   0   9       44.48       55.79      5.40 o
 -12   1   9        1.92        1.01      3.56 o
 -11   1   9        0.27       -2.52      2.56 o
 -10   1   9        8.35        8.20      2.90 o
  -9   1   9        0.64       -2.44      4.59 o
  -8   1   9       12.72       12.41      2.87 o
  -7   1   9        0.61        2.13      2.12 o
  -6   1   9      102.19      102.12      4.84 o
  -5   1   9      168.24      159.87      5.74 o
  -4   1   9       54.24       46.94      3.17 o
  -3   1   9     2139.90     2123.49     42.42 o
  -2   1   9      140.12      118.20      5.01 o
  -1   1   9      174.06      186.59      3.64 o
   0   1   9       59.52       54.07      1.49 o
   1   1   9       53.57       50.43      1.96 o
   2   1   9       11.60        9.90      0.87 o
   3   1   9       51.64       48.83      1.88 o
   4   1   9      186.49      175.29      4.10 o
   5   1   9       18.77       17.44      3.39 o
   6   1   9      165.01      171.41      5.38 o
   7   1   9       15.56       16.24      2.18 o
   8   1   9        0.05       -1.50      2.36 o
   9   1   9        0.07       -2.87      2.87 o
 -12   2   9       11.27        5.22      3.29 o
 -11   2   9        0.03       -0.51      3.17 o
 -10   2   9       43.46       43.52      4.63 o
  -9   2   9        6.90        3.64      2.42 o
  -8   2   9       45.35       44.38      3.95 o
  -7   2   9       14.08       16.22      2.65 o
  -6   2   9      734.74      701.63     16.61 o
  -5   2   9      411.99      404.26     10.57 o
  -4   2   9     1038.76      992.48     21.40 o
  -3   2   9       30.84       30.53      2.64 o
  -2   2   9      184.93      176.90      4.54 o
  -1   2   9      811.62      814.73     13.84 o
   0   2   9      129.97      134.04      2.70 o
   1   2   9       21.65       21.10      1.10 o
   2   2   9       40.96       35.82      1.77 o
   3   2   9      141.83      125.25      3.11 o
   4   2   9       24.01       28.25      1.78 o
   5   2   9       28.05       25.34      2.03 o
   6   2   9        7.39        9.22      2.72 o
   7   2   9        0.41       -1.25      1.44 o
   8   2   9        0.10       -0.84      1.57 o
   9   2   9        5.67        3.32      2.13 o
 -12   3   9        0.77       -2.91      2.91 o
 -11   3   9        0.62        1.67      3.13 o
 -10   3   9       31.72       34.24      3.97 o
  -9   3   9       30.67       20.93      4.05 o
  -8   3   9        4.36        3.75      2.27 o
  -7   3   9       11.81        6.95      2.68 o
  -6   3   9       91.12       91.66      4.77 o
  -5   3   9        8.21       11.08      2.45 o
  -4   3   9      274.90      283.86      8.05 o
  -3   3   9      394.09      368.83      9.28 o
  -2   3   9      393.13      344.28      6.72 o
  -1   3   9      180.79      168.69      3.52 o
   0   3   9      497.20      453.57      7.95 o
   1   3   9      615.18      539.38     16.91 o
   2   3   9      370.11      354.19     11.93 o
   3   3   9      138.59      128.93      3.18 o
   4   3   9      132.57      128.75      3.40 o
   5   3   9        0.71        3.52      1.44 o
   6   3   9       74.44       74.01      3.45 o
   7   3   9       56.25       60.63      3.08 o
   8   3   9        5.99        5.11      1.77 o
   9   3   9        0.57       -2.62      2.62 o
 -12   4   9        3.98        7.37      3.26 o
 -11   4   9        4.46        2.20      2.84 o
 -10   4   9        0.74       -0.82      2.53 o
  -9   4   9        9.52       10.82      3.01 o
  -8   4   9        7.22        5.62      2.44 o
  -7   4   9       91.13       92.86      4.91 o
  -6   4   9      146.20      150.36      5.89 o
  -5   4   9      605.08      570.62     13.80 o
  -4   4   9      392.82      383.53      9.93 o
  -3   4   9      442.21      422.29     10.30 o
  -2   4   9      220.26      201.41      4.23 o
  -1   4   9      120.25      104.23      2.71 o
   0   4   9      107.15      115.02      2.64 o
   1   4   9       38.29       43.39      2.83 o
   2   4   9        8.73        9.17      1.83 o
   3   4   9      196.46      168.98      3.85 o
   4   4   9       80.26       78.64      3.30 o
   5   4   9        0.13       -1.17      1.17 o
   6   4   9      109.78      110.34      4.86 o
   7   4   9        0.10       -1.96      1.96 o
   8   4   9       16.80       19.34      2.22 o
   9   4   9        0.22        1.97      2.87 o
 -12   5   9        8.78       12.01      5.15 o
 -11   5   9        0.33       -2.50      2.50 o
 -10   5   9        0.00       -0.05      2.59 o
  -9   5   9       61.63       57.36      4.43 o
  -8   5   9       96.96       83.01      4.88 o
  -7   5   9       42.33       44.80      3.62 o
  -6   5   9       39.39       35.55      3.95 o
  -5   5   9       45.00       42.28      3.21 o
  -4   5   9       72.45       69.41      3.74 o
  -3   5   9      309.51      285.88      6.38 o
  -2   5   9      377.08      351.69      7.17 o
  -1   5   9       53.39       49.31      1.86 o
   0   5   9        1.11        1.19      0.70 o
   1   5   9      797.65      783.18     43.18 o
   2   5   9        0.69        1.01      3.37 o
   3   5   9       47.55       45.15      6.75 o
   4   5   9        0.54       -0.90      0.90 o
   5   5   9        0.03       -0.14      1.31 o
   6   5   9        5.92        3.01      1.50 o
   7   5   9       14.53       13.32      1.92 o
   8   5   9        6.60        3.73      1.87 o
   9   5   9        0.25       -0.51      2.92 o
 -12   6   9        0.00       -0.17      4.72 o
 -11   6   9        0.16       -0.11      2.79 o
 -10   6   9        5.43        2.26      2.80 o
  -9   6   9        4.79        4.30      2.54 o
  -8   6   9       68.05       67.19      5.19 o
  -7   6   9      129.80      125.26      5.74 o
  -6   6   9       51.34       34.22      3.80 o
  -5   6   9       13.33        7.34      1.76 o
  -4   6   9       25.96       19.92      2.19 o
  -3   6   9      159.07      139.93      4.12 o
  -2   6   9       57.27       75.39      4.63 o
  -1   6   9      157.56      130.24      3.17 o
   0   6   9        1.36       -0.64      0.64 o
   1   6   9       20.35       23.63      3.00 o
   2   6   9       69.24       65.50      3.50 o
   3   6   9      329.34      315.12      8.58 o
   4   6   9        6.69        5.99      1.63 o
   5   6   9       31.06       26.98      1.78 o
   6   6   9       28.51       31.01      3.02 o
   7   6   9        1.52        0.70      1.58 o
   8   6   9        6.01        3.53      3.69 o
   9   6   9        0.12       -2.74      2.74 o
 -11   7   9        0.45       -0.85      2.35 o
 -10   7   9        1.18        1.38      2.19 o
  -9   7   9       38.71       51.47      4.91 o
  -8   7   9      131.96      152.20      5.39 o
  -7   7   9        0.37        0.53      1.70 o
  -6   7   9       88.33       89.88      3.81 o
  -5   7   9        8.95        5.94      1.69 o
  -4   7   9      543.68      466.77      9.57 o
  -3   7   9      253.82      190.84      6.05 o
  -2   7   9        8.62        4.89      1.68 o
  -1   7   9      118.87      111.33      3.93 o
   0   7   9       19.88       16.19      1.53 o
   1   7   9      169.76      139.88      5.17 o
   2   7   9       34.06       25.82      2.55 o
   3   7   9       15.75       13.97      2.19 o
   4   7   9        0.16       -0.94      0.94 o
   5   7   9        5.92        4.20      1.29 o
   6   7   9       55.13       51.43      2.71 o
   7   7   9        3.95        1.82      1.66 o
   8   7   9       51.53       52.57      8.49 o
 -11   8   9       33.38       40.28      3.75 o
 -10   8   9        9.38        4.40      2.49 o
  -9   8   9       18.51       18.79      2.74 o
  -8   8   9       37.11       36.15      2.99 o
  -7   8   9        1.53       -2.01      2.30 o
  -6   8   9       34.49       33.12      2.53 o
  -5   8   9        3.49        1.64      3.17 o
  -4   8   9       26.92       23.74      2.64 o
  -3   8   9        5.99        3.40      1.72 o
  -2   8   9      561.97      540.54     17.19 o
  -1   8   9      415.93      365.35      9.03 o
   0   8   9      295.51      279.82      8.49 o
   1   8   9       30.23       24.47      1.14 o
   2   8   9       27.93       25.65      4.44 o
   3   8   9      108.96      110.26      4.75 o
   4   8   9       13.04       10.02      1.32 o
   5   8   9        0.08       -1.15      1.15 o
   6   8   9        8.79        6.15      1.70 o
   7   8   9        0.73       -1.78      1.78 o
   8   8   9       67.02       66.43      4.06 o
 -11   9   9        7.12       20.54      5.79 o
 -10   9   9       22.03       29.04      3.53 o
  -9   9   9       13.22       11.72      2.44 o
  -8   9   9        1.25       -0.38      1.88 o
  -7   9   9        0.69       -1.67      1.67 o
  -6   9   9        0.04       -0.10      1.97 o
  -5   9   9      160.88      146.76      5.77 o
  -4   9   9      211.46      176.55      7.83 o
  -3   9   9       40.72       27.79      2.53 o
  -2   9   9       26.31       28.51      3.77 o
  -1   9   9       56.09       63.74      3.28 o
   0   9   9      108.08      108.92      3.38 o
   1   9   9       29.60       28.42      2.31 o
   2   9   9        8.13        5.26      1.01 o
   3   9   9       51.24       47.99      3.21 o
   4   9   9        4.85        4.98      1.39 o
   5   9   9       52.90       52.84      2.53 o
   6   9   9      126.24      141.72      4.52 o
   7   9   9       19.24       15.92      2.15 o
   8   9   9       12.10        8.11      3.00 o
 -11  10   9       30.54       40.18      7.12 o
 -10  10   9       64.41       81.70     10.83 o
  -9  10   9        0.00        4.54      2.80 o
  -8  10   9        5.31       12.78      2.89 o
  -7  10   9       18.19       17.16      2.89 o
  -6  10   9       23.95       24.77      2.90 o
  -5  10   9        4.59        3.35      1.92 o
  -4  10   9        1.69       -0.27      1.65 o
  -3  10   9        5.48        4.39      1.81 o
  -2  10   9      114.09       96.92      4.20 o
  -1  10   9      108.02       90.73      3.82 o
   0  10   9       43.05       49.42      3.28 o
   1  10   9        1.23       -0.31      0.98 o
   2  10   9        0.15       -0.06      1.10 o
   3  10   9        3.22        4.00      1.43 o
   4  10   9        4.75        6.51      1.34 o
   5  10   9        3.28        4.55      1.43 o
   6  10   9        0.37        4.02      1.70 o
   7  10   9        4.35        1.84      1.78 o
   8  10   9       77.27       87.40      5.96 o
 -10  11   9        0.75       -2.18      2.93 o
  -9  11   9        1.46        0.04      3.69 o
  -8  11   9        0.21       -1.00      2.23 o
  -7  11   9        2.07       -1.34      2.25 o
  -6  11   9       65.06       57.44      4.06 o
  -5  11   9       15.38       15.08      2.53 o
  -4  11   9        9.58        9.02      2.44 o
  -3  11   9       16.80       10.27      2.11 o
  -2  11   9        9.42        8.54      1.86 o
  -1  11   9        8.62        7.19      1.51 o
   0  11   9       99.13      113.76      3.72 o
   1  11   9       54.05       49.28      3.98 o
   2  11   9        0.03        0.06      1.09 o
   3  11   9        3.49        2.17      1.21 o
   4  11   9        2.99        4.67      1.36 o
   5  11   9       17.39       19.84      2.54 o
   6  11   9      104.90      112.26      5.24 o
   7  11   9       22.59       20.95      2.38 o
 -10  12   9       16.19       17.54      5.45 o
  -9  12   9        2.25        0.25      3.28 o
  -8  12   9        7.10        9.34      2.98 o
  -7  12   9       19.70       16.81      3.73 o
  -6  12   9        1.80        1.32      2.08 o
  -5  12   9        0.59       -1.82      1.83 o
  -4  12   9       14.72       12.17      2.33 o
  -3  12   9        6.23        8.84      2.12 o
  -2  12   9       65.41       54.61      3.44 o
  -1  12   9        7.55        7.68      1.59 o
   0  12   9      202.86      201.59      5.32 o
   1  12   9       27.97       28.36      5.47 o
   2  12   9       47.81       44.71      2.38 o
   3  12   9        2.10        0.65      1.28 o
   4  12   9       13.79       19.17      2.60 o
   5  12   9        4.64        6.83      2.67 o
   6  12   9        1.49        2.94      1.77 o
   7  12   9        1.06       -1.13      2.01 o
  -9  13   9        2.98        4.68      5.10 o
  -8  13   9       39.80       57.48      4.64 o
  -7  13   9        0.57        0.95      2.26 o
  -6  13   9       11.41       10.68      2.56 o
  -5  13   9        0.48        2.05      2.01 o
  -4  13   9        2.69        2.25      1.98 o
  -3  13   9        1.21        1.14      1.78 o
  -2  13   9        7.12        4.83      1.63 o
  -1  13   9        0.29        1.19      1.45 o
   0  13   9       45.10       43.72      3.95 o
   1  13   9        1.99        2.85      1.44 o
   2  13   9       62.04       62.64      2.96 o
   3  13   9        0.77        2.66      1.46 o
   4  13   9        4.10        2.82      1.81 o
   5  13   9        8.21        9.67      2.17 o
   6  13   9        8.08        8.95      2.01 o
   7  13   9        0.01        0.69      2.44 o
  -9  14   9       13.54       22.01      3.77 o
  -8  14   9       18.90       21.19      4.87 o
  -7  14   9       15.77       13.31      4.48 o
  -6  14   9       76.57       83.49      7.83 o
  -5  14   9       11.08       13.87      2.70 o
  -4  14   9        0.29       -1.04      1.86 o
  -3  14   9       19.46       14.99      2.12 o
  -2  14   9        7.40        5.70      1.77 o
  -1  14   9       10.47        9.83      1.87 o
   0  14   9       18.27       19.85      2.11 o
   1  14   9        3.05        3.98      1.62 o
   2  14   9       12.03       16.21      1.96 o
   3  14   9        0.18       -1.42      1.42 o
   4  14   9       77.36       83.54      4.15 o
   5  14   9        3.33        1.42      1.94 o
   6  14   9        2.36        3.01      1.78 o
  -8  15   9       39.33       38.61      5.88 o
  -7  15   9        5.32        4.92      3.88 o
  -6  15   9        5.07        3.00      2.42 o
  -5  15   9       10.52       11.93      2.80 o
  -4  15   9        1.71       -0.96      1.71 o
  -3  15   9        0.23       -1.61      1.61 o
  -2  15   9        0.00       -1.76      2.01 o
  -1  15   9        7.41        9.39      1.93 o
   0  15   9       37.01       38.24      2.69 o
   1  15   9        1.85        2.00      1.81 o
   2  15   9      245.51      257.85      7.85 o
   3  15   9       16.59       20.46      4.57 o
   4  15   9       56.99       70.18      4.00 o
   5  15   9       10.93       12.83      3.75 o
   6  15   9        0.36       -0.94      2.32 o
  -8  16   9       23.73       44.09      6.73 o
  -7  16   9        1.47        0.15      2.64 o
  -6  16   9       68.18       89.05      5.44 o
  -5  16   9       20.64       25.11      3.39 o
  -4  16   9        0.65       -1.63      2.08 o
  -3  16   9        6.94        8.71      2.51 o
  -2  16   9        0.90       -1.62      1.84 o
  -1  16   9       11.44       13.98      5.17 o
   0  16   9        1.27       -1.87      1.87 o
   1  16   9        2.93        4.53      2.23 o
   2  16   9       12.81       15.12      2.60 o
   3  16   9       20.63       22.44      2.76 o
   4  16   9       10.27       11.17      2.45 o
   5  16   9        0.13       -0.64      2.21 o
  -7  17   9       10.43        7.52      3.18 o
  -6  17   9        1.11        3.44      2.74 o
  -5  17   9        5.08        4.89      3.75 o
  -4  17   9       42.20       45.79      4.02 o
  -3  17   9       22.62       22.27      3.27 o
  -2  17   9        5.30        3.16      2.15 o
  -1  17   9        0.10        2.28      2.13 o
   0  17   9       10.76       11.37      2.64 o
   1  17   9        0.00       -0.84      2.09 o
   2  17   9       33.21       40.75      3.44 o
   3  17   9        6.65        5.49      2.26 o
   4  17   9        0.29        1.40      1.99 o
   5  17   9        4.92        7.55      2.87 o
  -6  18   9       11.45       17.12      4.33 o
  -5  18   9        6.11        5.46      2.83 o
  -4  18   9        0.94        5.34      4.14 o
  -3  18   9        2.64        2.53      2.53 o
  -2  18   9        0.00        0.13      2.45 o
  -1  18   9        2.47        3.96      2.36 o
   0  18   9       29.65       32.50      3.39 o
   1  18   9        1.19        1.70      2.92 o
   2  18   9        2.07        6.35      2.44 o
   3  18   9        0.56        2.14      2.19 o
   4  18   9       12.90        7.33      3.13 o
  -6  19   9        1.63        1.63      4.03 o
  -5  19   9        5.97        3.69      2.88 o
  -4  19   9        9.49       13.00      3.24 o
  -3  19   9       56.47       75.98      5.28 o
  -2  19   9        0.00       -2.30      2.36 o
  -1  19   9        0.24        1.68      2.51 o
   0  19   9       14.16       13.52      4.70 o
   1  19   9        6.46        5.95      2.67 o
   2  19   9       19.62       22.90      3.20 o
   3  19   9        1.46        2.27      2.92 o
  -5  20   9        6.70        7.89      4.50 o
  -4  20   9        2.54        7.20      4.29 o
  -3  20   9        0.05       -0.63      2.96 o
  -2  20   9        8.98        5.40      3.99 o
  -1  20   9        2.75        0.50      2.60 o
   0  20   9        5.79        6.62      3.77 o
   1  20   9       16.85       15.64      4.31 o
   2  20   9        0.39        0.62      2.39 o
  -4  21   9        0.06       -3.86      3.86 o
  -3  21   9        5.56        3.13      4.16 o
  -2  21   9       20.35       19.00      5.49 o
  -1  21   9        0.27        1.37      4.20 o
   0  21   9       15.62       23.93      5.75 o
 -12   0  10        1.41        6.86      4.59 o
 -10   0  10        3.68       -1.63      3.43 o
  -8   0  10        6.22        8.49      3.65 o
  -6   0  10      101.51       95.25      6.43 o
  -4   0  10       25.59       21.61      3.65 o
  -2   0  10       24.73       23.89      3.22 o
   0   0  10      157.78      119.92      5.40 o
   2   0  10        0.10        0.90      1.29 o
   4   0  10       54.43       47.86      3.52 o
   6   0  10       39.67       49.49      4.37 o
   8   0  10        0.02        1.93      2.57 o
 -12   1  10       15.67       11.97      3.50 o
 -11   1  10        0.02        0.28      2.82 o
 -10   1  10        0.02       -2.42      2.42 o
  -9   1  10        1.50        1.13      2.39 o
  -8   1  10        0.19       -1.70      1.92 o
  -7   1  10        2.45       -0.32      1.86 o
  -6   1  10        1.47       -1.58      1.76 o
  -5   1  10        2.01        2.03      1.82 o
  -4   1  10      438.66      418.87     10.62 o
  -3   1  10       41.40       38.96      2.67 o
  -2   1  10      306.60      306.30      7.87 o
  -1   1  10      312.56      301.88      7.55 o
   0   1  10       53.04       51.90      2.15 o
   1   1  10      152.06      132.36      3.88 o
   2   1  10        1.71        0.66      0.95 o
   3   1  10       71.30       70.56      2.10 o
   4   1  10       15.96       17.50      1.65 o
   5   1  10       49.78       52.62      2.90 o
   6   1  10      100.54      103.93      4.46 o
   7   1  10        0.01       -1.14      1.65 o
   8   1  10        1.62       -0.04      2.51 o
 -12   2  10        0.02        0.22      3.08 o
 -11   2  10       13.50       11.74      3.39 o
 -10   2  10        1.89        1.82      2.61 o
  -9   2  10        4.04        0.07      2.42 o
  -8   2  10        6.16        8.59      2.57 o
  -7   2  10       19.83       15.86      4.93 o
  -6   2  10      107.16      107.89      5.66 o
  -5   2  10       52.28       52.17      4.50 o
  -4   2  10       25.40       22.87      2.44 o
  -3   2  10       35.06       29.83      2.46 o
  -2   2  10       24.19       23.00      2.12 o
  -1   2  10      693.11      653.51     11.63 o
   0   2  10      171.41      163.69      4.65 o
   1   2  10      174.95      166.60      4.49 o
   2   2  10        0.00       -0.60      1.11 o
   3   2  10       11.51        9.56      1.10 o
   4   2  10       90.17       90.86      5.00 o
   5   2  10       49.88       50.36      2.83 o
   6   2  10       10.89       10.56      2.57 o
   7   2  10       14.77       16.86      2.22 o
   8   2  10       22.12       30.75      2.80 o
 -11   3  10        7.57       10.10      3.46 o
 -10   3  10       29.16       32.77      4.27 o
  -9   3  10        3.88        0.43      4.20 o
  -8   3  10        2.34        1.17      2.19 o
  -7   3  10       15.41       11.23      2.53 o
  -6   3  10       27.49       21.75      2.79 o
  -5   3  10       22.60       21.76      2.57 o
  -4   3  10        0.14        0.20      1.62 o
  -3   3  10      292.11      281.02     12.85 o
  -2   3  10       12.93        9.81      1.76 o
  -1   3  10      489.58      444.71      8.43 o
   0   3  10        0.33       -0.61      1.16 o
   1   3  10        0.26       -0.32      0.98 o
   2   3  10      194.07      173.89      5.75 o
   3   3  10        2.17        2.47      0.91 o
   4   3  10      134.60      128.34      9.78 o
   5   3  10       62.90       64.91      3.08 o
   6   3  10       10.12       10.94      1.84 o
   7   3  10        5.08        6.53      1.86 o
   8   3  10        5.91        4.24      2.09 o
 -11   4  10        3.70        0.72      2.95 o
 -10   4  10       10.43       11.35      3.26 o
  -9   4  10        2.94        4.02      2.65 o
  -8   4  10       17.64       17.53      3.02 o
  -7   4  10        3.25       -0.89      1.86 o
  -6   4  10       44.60       57.97      3.79 o
  -5   4  10        7.78        8.03      2.77 o
  -4   4  10       22.48       14.98      2.19 o
  -3   4  10      238.31      222.60      6.59 o
  -2   4  10       10.12        7.86      1.44 o
  -1   4  10       69.29       89.31      3.42 o
   0   4  10      151.20      132.84      6.93 o
   1   4  10       96.78       95.00      6.11 o
   2   4  10      223.53      210.86      6.45 o
   3   4  10        1.85        3.32      1.15 o
   4   4  10        8.39        6.47      1.18 o
   5   4  10       34.64       30.92      2.79 o
   6   4  10        3.21        2.47      1.74 o
   7   4  10       31.66       30.00      2.64 o
   8   4  10       15.26       16.91      2.45 o
 -11   5  10        3.83       -0.07      2.94 o
 -10   5  10        3.57        0.55      3.86 o
  -9   5  10       33.31       38.89      5.75 o
  -8   5  10       36.29       39.90      3.80 o
  -7   5  10        5.47        4.73      2.77 o
  -6   5  10       47.22       46.76      3.47 o
  -5   5  10        0.90        1.99      1.78 o
  -4   5  10       39.92       33.01      2.24 o
  -3   5  10       28.79       32.50      2.13 o
  -2   5  10      240.18      222.26      6.35 o
  -1   5  10       15.79       12.77      1.58 o
   0   5  10       47.41       50.89      2.44 o
   1   5  10      327.23      305.22     11.24 o
   2   5  10      299.78      289.62      8.88 o
   3   5  10       59.49       66.57      3.75 o
   4   5  10       91.13       93.05      2.87 o
   5   5  10        0.69        2.38      3.65 o
   6   5  10       64.10       70.52      3.37 o
   7   5  10        6.66        5.92      2.57 o
   8   5  10        1.04       -2.49      2.49 o
 -11   6  10        2.70        6.57      3.11 o
 -10   6  10        0.35       -2.49      2.49 o
  -9   6  10        8.52        8.31      3.41 o
  -8   6  10        1.47        7.31      2.52 o
  -7   6  10       28.56       30.37      3.92 o
  -6   6  10       30.84       31.47      2.45 o
  -5   6  10       15.84       14.01      1.90 o
  -4   6  10       18.02       13.53      2.21 o
  -3   6  10      170.07      149.89      6.93 o
  -2   6  10      150.62      132.95      4.62 o
  -1   6  10       30.75       35.40      2.70 o
   0   6  10       83.65       72.06      2.85 o
   1   6  10        2.86        4.67      2.32 o
   2   6  10       58.13       48.71      3.28 o
   3   6  10       67.08       64.73      3.70 o
   4   6  10       71.26       75.07      2.98 o
   5   6  10       46.97       47.59      2.58 o
   6   6  10        0.00        1.23      3.71 o
   7   6  10        4.28        5.56      1.92 o
   8   6  10        0.58       -2.32      2.44 o
 -11   7  10        0.20       -2.35      2.35 o
 -10   7  10        1.61       -1.94      2.07 o
  -9   7  10        3.94        3.11      2.10 o
  -8   7  10        0.03       -0.52      1.78 o
  -7   7  10        0.69        0.50      1.73 o
  -6   7  10        1.47        1.61      1.58 o
  -5   7  10       18.95       11.64      1.85 o
  -4   7  10        0.11        1.17      1.61 o
  -3   7  10       41.62       27.76      2.47 o
  -2   7  10       16.72       16.32      2.00 o
  -1   7  10        0.00       -1.57      1.76 o
   0   7  10      126.72      111.70      3.70 o
   1   7  10       51.55       53.72      3.40 o
   2   7  10       16.73       13.25      2.16 o
   3   7  10      139.22      147.10      5.55 o
   4   7  10       28.45       23.80      1.71 o
   5   7  10        0.10        1.18      1.40 o
   6   7  10       38.93       36.51      2.74 o
   7   7  10        0.00       -0.06      1.79 o
   8   7  10        2.73        2.27      2.83 o
 -11   8  10        1.78       -2.72      2.72 o
 -10   8  10        0.76       -0.95      2.16 o
  -9   8  10        0.02        0.11      2.03 o
  -8   8  10        2.35        2.71      1.97 o
  -7   8  10        0.68       -1.46      1.57 o
  -6   8  10       14.96       16.35      2.11 o
  -5   8  10        6.24        3.75      1.95 o
  -4   8  10        1.52        0.57      1.56 o
  -3   8  10        6.31        6.37      2.87 o
  -2   8  10       89.13       79.21      3.71 o
  -1   8  10       81.95       87.43      3.69 o
   0   8  10       36.12       38.58      4.61 o
   1   8  10       58.48       57.05      4.35 o
   2   8  10        0.64       -1.50      1.87 o
   3   8  10       49.92       52.47      4.59 o
   4   8  10      123.31      115.29      3.36 o
   5   8  10       92.02       87.31      6.03 o
   6   8  10       24.29       27.56      2.83 o
   7   8  10       54.12       51.25      7.76 o
 -11   9  10        6.73        8.92      5.02 o
 -10   9  10        0.50       -2.56      2.56 o
  -9   9  10        0.12        3.78      2.76 o
  -8   9  10        3.79        3.75      2.48 o
  -7   9  10       12.41        8.90      2.59 o
  -6   9  10        6.08        7.16      2.30 o
  -5   9  10        7.86        6.60      3.71 o
  -4   9  10       77.47       77.70      4.14 o
  -3   9  10        7.53        6.07      1.83 o
  -2   9  10      194.20      173.80     11.84 o
  -1   9  10       31.84       32.49      2.68 o
   0   9  10      185.99      179.16      4.62 o
   1   9  10        4.03        5.10      1.11 o
   2   9  10        0.04       -0.27      1.66 o
   3   9  10        0.12       -0.60      2.06 o
   4   9  10        3.02        3.73      1.26 o
   5   9  10        8.07       11.04      2.70 o
   6   9  10        3.02        4.17      1.75 o
   7   9  10       13.72       12.52      2.74 o
 -10  10  10       10.21       19.50      3.86 o
  -9  10  10        4.11        1.91      2.68 o
  -8  10  10        8.14       11.13      2.96 o
  -7  10  10        0.40        1.34      2.20 o
  -6  10  10       14.22       10.91      2.50 o
  -5  10  10      110.16      108.87      6.86 o
  -4  10  10       28.45       32.20      2.95 o
  -3  10  10        7.43        5.93      3.19 o
  -2  10  10       33.47       53.86      3.38 o
  -1  10  10        1.13       -0.14      2.08 o
   0  10  10        1.57        1.27      1.29 o
   1  10  10        1.17        1.82      1.15 o
   2  10  10        0.00        0.57      1.21 o
   3  10  10        4.44        5.11      1.19 o
   4  10  10       15.10       13.37      1.54 o
   5  10  10       71.27       75.74      3.54 o
   6  10  10        0.95        1.12      1.73 o
   7  10  10        2.55        2.19      2.53 o
 -10  11  10        5.05        1.16      4.25 o
  -9  11  10       14.31        9.21      3.21 o
  -8  11  10       10.88       10.81      2.94 o
  -7  11  10        5.51        6.19      2.65 o
  -6  11  10        3.12        4.57      2.29 o
  -5  11  10       25.05       26.39      2.98 o
  -4  11  10       24.75       25.82      2.82 o
  -3  11  10        0.23       -0.69      2.14 o
  -2  11  10        0.18        0.11      2.83 o
  -1  11  10       26.99       26.09      2.20 o
   0  11  10       30.00       33.68      2.22 o
   1  11  10        3.88        4.68      1.32 o
   2  11  10        5.90        8.53      1.35 o
   3  11  10       14.37       18.12      1.66 o
   4  11  10        5.14        5.66      1.50 o
   5  11  10        0.28        2.15      2.45 o
   6  11  10        0.03        0.72      1.71 o
   7  11  10       21.49       18.18      3.30 o
 -10  12  10        1.72        0.81      4.33 o
  -9  12  10        0.66        2.93      2.72 o
  -8  12  10        0.06       -5.17      5.55 o
  -7  12  10       15.29        9.88      3.75 o
  -6  12  10        3.75        4.14      2.30 o
  -5  12  10        8.03        8.06      5.36 o
  -4  12  10       10.77       12.05      3.69 o
  -3  12  10       19.12       22.93      4.01 o
  -2  12  10       76.24       77.66      4.06 o
  -1  12  10        8.26       10.24      1.77 o
   0  12  10       28.35       25.13      2.36 o
   1  12  10       35.86       39.31      3.57 o
   2  12  10       17.25       16.69      1.74 o
   3  12  10       12.27       12.32      1.68 o
   4  12  10       24.32       34.28      4.80 o
   5  12  10        2.21        1.88      1.69 o
   6  12  10       13.75       15.27      2.74 o
  -9  13  10       11.60       14.45      4.89 o
  -8  13  10        0.75       -0.36      2.53 o
  -7  13  10        7.04        2.80      2.71 o
  -6  13  10       12.88        8.15      2.74 o
  -5  13  10       28.60       26.31      3.24 o
  -4  13  10        0.09        1.90      1.95 o
  -3  13  10       18.78       27.00      5.30 o
  -2  13  10       82.08       89.38      5.30 o
  -1  13  10        0.10        1.01      1.58 o
   0  13  10      162.09      162.75      5.30 o
   1  13  10        0.12       -1.44      1.44 o
   2  13  10        2.03        0.73      1.48 o
   3  13  10       14.87       22.75      2.33 o
   4  13  10       14.92       19.68      2.27 o
   5  13  10        1.82        1.15      2.32 o
   6  13  10        2.95       -1.42      2.27 o
  -9  14  10       29.59       38.90      6.30 o
  -8  14  10        1.47       -2.27      2.74 o
  -7  14  10       63.11       61.25      4.87 o
  -6  14  10       38.06       43.89      4.12 o
  -5  14  10        4.86        3.26      2.44 o
  -4  14  10       24.79       32.75      3.35 o
  -3  14  10        1.07        0.10      1.85 o
  -2  14  10        8.88       10.49      2.30 o
  -1  14  10        9.68        3.42      2.19 o
   0  14  10       16.37       19.45      2.60 o
   1  14  10        8.90        6.53      2.02 o
   2  14  10        2.85        2.69      1.80 o
   3  14  10        1.83        3.80      1.88 o
   4  14  10        1.24       -0.52      4.25 o
   5  14  10        0.82        5.36      2.36 o
  -8  15  10        1.69       -3.56      3.90 o
  -7  15  10        3.62        6.07      2.99 o
  -6  15  10        0.11        1.23      2.51 o
  -5  15  10       59.19       69.79      4.83 o
  -4  15  10       18.67       23.75      3.21 o
  -3  15  10        1.95        2.83      2.03 o
  -2  15  10        6.31        8.04      2.33 o
  -1  15  10        0.28        0.89      1.92 o
   0  15  10       38.09       40.15      3.33 o
   1  15  10       19.38       19.58      2.62 o
   2  15  10        2.56        0.49      2.08 o
   3  15  10        8.89        8.23      2.21 o
   4  15  10        0.03       -0.64      1.81 o
   5  15  10        1.71        1.93      2.32 o
  -8  16  10       19.15       22.39      5.53 o
  -7  16  10       34.95       44.69      6.39 o
  -6  16  10        0.26        3.54      2.76 o
  -5  16  10        1.17        1.60      2.44 o
  -4  16  10        0.03       -2.12      2.12 o
  -3  16  10        1.08        1.60      2.26 o
  -2  16  10       31.35       31.30      3.52 o
  -1  16  10        2.32        1.52      2.18 o
   0  16  10       50.60       55.88      4.02 o
   1  16  10        6.43       10.39      2.47 o
   2  16  10       66.61       71.43      4.33 o
   3  16  10        0.36       -0.28      1.86 o
   4  16  10       10.10       18.23      3.00 o
  -7  17  10       10.44       21.66      5.66 o
  -6  17  10        0.02       -2.44      5.53 o
  -5  17  10        9.42        6.83      2.86 o
  -4  17  10       20.47       23.40      6.69 o
  -3  17  10        5.35        1.20      2.51 o
  -2  17  10        0.00        3.67      3.39 o
  -1  17  10       13.68       18.25      5.04 o
   0  17  10        0.33        0.28      2.20 o
   1  17  10        1.29        0.09      2.06 o
   2  17  10        0.03        0.97      2.12 o
   3  17  10        2.20        6.00      2.74 o
   4  17  10        0.03       -1.11      2.44 o
  -6  18  10        0.06       -2.92      3.47 o
  -5  18  10        3.06       -1.30      2.53 o
  -4  18  10       17.16       22.84      4.14 o
  -3  18  10       20.55       28.96      3.70 o
  -2  18  10       29.66       33.53      3.79 o
  -1  18  10        3.45       -1.57      2.30 o
   0  18  10        0.58        3.00      2.38 o
   1  18  10        1.32       -2.09      2.09 o
   2  18  10        0.38        2.94      2.27 o
   3  18  10        2.75        0.21      2.53 o
  -5  19  10        2.10       -1.16      4.46 o
  -4  19  10        1.77       -0.43      3.95 o
  -3  19  10        1.30       -2.55      2.55 o
  -2  19  10        2.87        4.29      2.78 o
  -1  19  10        1.36        2.65      2.53 o
   0  19  10        0.55       -0.25      2.36 o
   1  19  10        3.27        3.07      2.52 o
   2  19  10        4.79        0.73      2.92 o
  -3  20  10        0.09       -3.00      3.86 o
  -2  20  10        0.56       -2.74      4.07 o
  -1  20  10        0.08        3.65      4.50 o
 -11   0  11        0.00       -3.30      3.77 o
  -9   0  11       20.21       18.83      4.42 o
  -7   0  11        2.20        3.22      2.96 o
  -5   0  11       23.58       25.09      3.69 o
  -3   0  11       55.62       56.35      4.59 o
  -1   0  11       41.96       27.19      2.92 o
   1   0  11      201.62      180.53      6.95 o
   3   0  11       33.20       32.29      2.83 o
   5   0  11       62.29       74.71      4.67 o
   7   0  11       37.01       34.99      3.95 o
 -11   1  11        7.38        7.23      5.70 o
 -10   1  11        0.05       -2.13      2.65 o
  -9   1  11        5.78        6.50      2.70 o
  -8   1  11        0.07       -1.94      1.94 o
  -7   1  11       27.26       24.62      3.32 o
  -6   1  11        2.43        2.21      2.27 o
  -5   1  11        0.10        0.92      1.65 o
  -4   1  11       10.97       13.64      4.14 o
  -3   1  11       54.38       57.36      3.20 o
  -2   1  11       43.79       41.67      2.62 o
  -1   1  11       10.35       11.96      1.61 o
   0   1  11       65.79       63.33      2.77 o
   1   1  11        0.52       -0.97      0.97 o
   2   1  11        7.84       10.75      2.23 o
   3   1  11        4.97        6.20      1.19 o
   4   1  11       19.18       16.59      1.66 o
   5   1  11       37.33       37.75      2.43 o
   6   1  11        1.17        0.78      1.50 o
   7   1  11        3.88       -1.09      1.64 o
 -11   2  11        0.05       -3.17      3.17 o
 -10   2  11       34.66       42.05      4.33 o
  -9   2  11        0.43        1.04      2.48 o
  -8   2  11       13.74       19.17      3.06 o
  -7   2  11       12.57       17.52      2.77 o
  -6   2  11        3.00        3.82      2.00 o
  -5   2  11       26.74       26.31      2.67 o
  -4   2  11       12.45       15.87      2.66 o
  -3   2  11        9.71        7.18      1.71 o
  -2   2  11        0.74        1.08      1.33 o
  -1   2  11       40.48       44.95      2.16 o
   0   2  11        2.04        2.19      1.12 o
   1   2  11       10.41       10.60      1.34 o
   2   2  11        5.78        5.53      1.14 o
   3   2  11        1.11        1.95      1.01 o
   4   2  11        0.29        0.85      1.14 o
   5   2  11       13.83        9.78      1.97 o
   6   2  11        3.81        2.06      3.11 o
   7   2  11       26.96       28.36      2.58 o
 -11   3  11        2.11        1.00      2.87 o
 -10   3  11        5.89        6.82      5.12 o
  -9   3  11        0.06        2.28      2.42 o
  -8   3  11        9.05        8.49      2.68 o
  -7   3  11        1.20        1.52      2.01 o
  -6   3  11        7.19       11.62      2.32 o
  -5   3  11       13.89       15.96      4.57 o
  -4   3  11       17.45       19.38      2.29 o
  -3   3  11        0.00       -0.31      1.38 o
  -2   3  11      110.09       99.34      4.01 o
  -1   3  11       29.38       24.53      1.98 o
   0   3  11        2.80        1.79      1.09 o
   1   3  11       84.80       78.38      2.84 o
   2   3  11       13.04       16.50      1.29 o
   3   3  11       68.24       66.27      2.37 o
   4   3  11        2.52        3.11      1.21 o
   5   3  11        2.83        3.33      1.38 o
   6   3  11        0.09       -0.73      1.35 o
   7   3  11        0.05       -1.58      4.46 o
 -11   4  11        1.34       -1.67      2.71 o
 -10   4  11       23.29       19.93      4.37 o
  -9   4  11        0.19       -2.34      2.34 o
  -8   4  11        7.55        5.69      2.55 o
  -7   4  11       57.14       53.98      4.05 o
  -6   4  11        0.00       -0.42      1.74 o
  -5   4  11        3.44       -0.80      1.80 o
  -4   4  11        1.99        0.48      1.51 o
  -3   4  11        2.27        0.24      1.39 o
  -2   4  11       21.12       18.49      1.63 o
  -1   4  11       58.70       49.76      2.69 o
   0   4  11        0.08        0.59      1.02 o
   1   4  11        4.46        3.59      1.04 o
   2   4  11       25.86       20.48      2.22 o
   3   4  11       16.85       15.92      2.09 o
   4   4  11        1.07       -0.07      1.37 o
   5   4  11       13.74       13.63      3.30 o
   6   4  11        1.68        1.44      1.49 o
   7   4  11       18.52       16.78      2.23 o
 -11   5  11        6.62        5.19      4.72 o
 -10   5  11        5.38        7.67      3.12 o
  -9   5  11        0.84        2.85      3.09 o
  -8   5  11       32.43       31.39      3.59 o
  -7   5  11        2.13        4.38      2.24 o
  -6   5  11        6.58        4.73      2.06 o
  -5   5  11        0.01       -1.14      1.99 o
  -4   5  11       12.28       12.70      1.68 o
  -3   5  11        2.49        0.74      1.22 o
  -2   5  11       35.43       36.99      2.50 o
  -1   5  11       10.92       11.00      1.58 o
   0   5  11        3.34        3.10      1.14 o
   1   5  11        6.31        6.18      2.23 o
   2   5  11        4.11        5.50      1.80 o
   3   5  11        0.02       -0.41      2.08 o
   4   5  11        2.05        0.61      1.39 o
   5   5  11        0.03        1.29      1.30 o
   6   5  11        0.65        0.36      1.46 o
   7   5  11        2.86        0.15      2.36 o
 -11   6  11        2.70        2.44      2.77 o
 -10   6  11        3.00        1.94      2.51 o
  -9   6  11        4.40       -2.22      2.98 o
  -8   6  11       36.26       47.52      4.20 o
  -7   6  11       11.65       11.86      2.40 o
  -6   6  11        0.75       -0.38      1.47 o
  -5   6  11        0.99       -1.01      1.35 o
  -4   6  11        5.72        5.78      1.87 o
  -3   6  11        3.37        3.63      1.56 o
  -2   6  11        2.09        0.53      1.48 o
  -1   6  11        4.41        3.47      1.28 o
   0   6  11       11.86       11.27      1.41 o
   1   6  11        0.87       -1.67      1.67 o
   2   6  11        0.64       -0.41      2.29 o
   3   6  11        0.36       -0.11      1.72 o
   4   6  11        0.28       -0.90      2.19 o
   5   6  11        0.00        0.27      1.35 o
   6   6  11        3.26        5.23      1.95 o
   7   6  11        0.66       -1.67      2.23 o
 -10   7  11        0.03       -0.52      2.23 o
  -9   7  11        2.45        1.47      2.12 o
  -8   7  11       10.42       13.86      3.15 o
  -7   7  11        0.16       -1.93      2.10 o
  -6   7  11        3.81        3.87      1.74 o
  -5   7  11       14.40       16.88      2.04 o
  -4   7  11       68.55       71.57      3.97 o
  -3   7  11        4.11        3.42      1.63 o
  -2   7  11        0.09       -0.60      1.54 o
  -1   7  11        0.92        2.07      1.28 o
   0   7  11        0.44        0.16      1.31 o
   1   7  11       21.57       20.67      2.49 o
   2   7  11        5.08        4.76      1.96 o
   3   7  11       25.35       21.93      2.63 o
   4   7  11        9.40        7.63      2.74 o
   5   7  11       14.04       11.58      3.26 o
   6   7  11        2.44        3.52      3.00 o
 -10   8  11        1.35        0.34      3.00 o
  -9   8  11        8.17        5.18      2.35 o
  -8   8  11        1.93        2.09      2.00 o
  -7   8  11        2.79        2.35      2.09 o
  -6   8  11        3.61        5.10      2.72 o
  -5   8  11        2.21        0.37      2.49 o
  -4   8  11        5.35        6.55      2.02 o
  -3   8  11       10.09       12.35      2.77 o
  -2   8  11       18.33       18.69      3.86 o
  -1   8  11        1.82        0.63      2.85 o
   0   8  11       13.74       15.53      1.64 o
   1   8  11       18.93       22.79      2.63 o
   2   8  11        0.04        3.69      2.51 o
   3   8  11       43.87       43.57      3.33 o
   4   8  11        0.02       -0.60      2.36 o
   5   8  11        0.11       -1.07      2.57 o
   6   8  11        2.63        6.43      3.52 o
 -10   9  11        6.57        0.77      3.77 o
  -9   9  11        0.38       -0.77      2.55 o
  -8   9  11       10.75       11.63      2.94 o
  -7   9  11        0.35        4.22      2.34 o
  -6   9  11        4.12        5.93      2.32 o
  -5   9  11        0.38        1.17      1.96 o
  -4   9  11       43.69       42.14      4.65 o
  -3   9  11        0.33        1.73      1.62 o
  -2   9  11        0.62       -0.31      3.00 o
  -1   9  11        0.02        0.64      1.50 o
   0   9  11        8.83        7.33      1.36 o
   1   9  11       29.53       34.24      1.95 o
   2   9  11        3.74        4.54      2.03 o
   3   9  11        0.68        0.73      1.81 o
   4   9  11        1.65        1.17      1.96 o
   5   9  11        5.29        4.37      3.22 o
 -10  10  11        0.02        1.37      4.25 o
  -9  10  11        1.87        2.13      2.71 o
  -8  10  11        2.40        1.65      2.59 o
  -7  10  11        0.69        1.60      2.87 o
  -6  10  11        0.02       -1.35      1.87 o
  -5  10  11        2.64        2.44      2.08 o
  -4  10  11       24.85       26.70      2.89 o
  -3  10  11       20.30       18.13      2.44 o
  -2  10  11       39.93       37.34      2.89 o
  -1  10  11        0.22        0.73      1.43 o
   0  10  11        2.79        3.00      1.34 o
   1  10  11        0.15        0.38      1.14 o
   2  10  11       16.33       15.91      2.53 o
   3  10  11       13.79       13.74      2.63 o
   4  10  11        0.68        0.34      2.25 o
   5  10  11        2.23        0.77      2.96 o
  -9  11  11        0.11       -0.86      3.86 o
  -8  11  11        3.00        4.55      3.69 o
  -7  11  11        0.43       -2.53      2.53 o
  -6  11  11        2.25        2.77      2.35 o
  -5  11  11       18.62       18.34      2.75 o
  -4  11  11       43.66       50.57      3.99 o
  -3  11  11        0.31       -2.47      2.47 o
  -2  11  11        4.39        5.46      1.93 o
  -1  11  11        5.42        4.44      1.62 o
   0  11  11       12.42       11.72      1.73 o
   1  11  11       19.31       21.33      1.86 o
   2  11  11        0.09        0.99      2.10 o
   3  11  11       30.20       38.42      4.80 o
   4  11  11        0.86        3.99      3.09 o
   5  11  11        9.97       16.64      4.16 o
  -9  12  11        5.96        5.88      4.20 o
  -8  12  11        1.96        1.29      3.41 o
  -7  12  11        8.95        9.80      7.59 o
  -6  12  11        9.61       15.95      3.06 o
  -5  12  11        4.49        2.19      2.15 o
  -4  12  11        8.86       10.30      2.47 o
  -3  12  11        8.19       12.40      2.38 o
  -2  12  11       16.77       14.73      2.32 o
  -1  12  11        9.09        9.80      4.35 o
   0  12  11       36.33       39.84      2.59 o
   1  12  11        1.29        2.82      1.56 o
   2  12  11        9.84       11.81      3.07 o
   3  12  11        0.28        0.51      3.00 o
   4  12  11        3.04        0.94      3.00 o
  -8  13  11        1.75        4.67      3.82 o
  -7  13  11       16.61       26.12      3.68 o
  -6  13  11       23.46       30.00      3.57 o
  -5  13  11        7.31        6.66      3.73 o
  -4  13  11        4.19        6.19      2.37 o
  -3  13  11        9.37       12.33      2.46 o
  -2  13  11        2.43        2.51      1.94 o
  -1  13  11       44.55       46.47      3.37 o
   0  13  11        4.45        4.13      2.10 o
   1  13  11        0.41        1.07      1.64 o
   2  13  11       19.78       23.71      2.35 o
   3  13  11        0.63        0.26      3.09 o
   4  13  11        5.79        8.15      3.52 o
  -8  14  11       11.00        9.26      4.42 o
  -7  14  11        1.27       -0.97      2.54 o
  -6  14  11        0.01       -1.39      2.31 o
  -5  14  11        2.68        0.43      2.70 o
  -4  14  11        7.47       13.73      2.79 o
  -3  14  11        2.21        3.12      2.07 o
  -2  14  11        4.00        5.15      2.12 o
  -1  14  11       19.25       24.65      2.79 o
   0  14  11        6.00       11.92      2.32 o
   1  14  11        3.91        4.69      2.40 o
   2  14  11        7.76       12.17      2.14 o
   3  14  11        0.90        4.85      3.60 o
  -7  15  11        6.01        8.15      4.46 o
  -6  15  11       19.59       24.16      3.68 o
  -5  15  11        3.41        6.30      2.72 o
  -4  15  11       11.02       16.22      3.09 o
  -3  15  11        0.48       -0.66      1.98 o
  -2  15  11        1.83        2.97      2.17 o
  -1  15  11       18.41       21.21      2.88 o
   0  15  11        7.15        8.66      2.89 o
   1  15  11        0.40       -0.40      2.05 o
   2  15  11       36.35       44.10      3.41 o
  -7  16  11        0.14        7.93      4.42 o
  -6  16  11        8.00        8.06      4.50 o
  -5  16  11        7.32        4.18      2.82 o
  -4  16  11        9.93       11.90      2.91 o
  -3  16  11       17.00       17.22      3.04 o
  -2  16  11        5.38        4.90      3.04 o
  -1  16  11       13.09       19.28      2.99 o
   0  16  11        3.83        1.91      2.05 o
   1  16  11        2.54        4.22      2.06 o
   2  16  11       16.98       25.56      3.43 o
  -6  17  11        3.16        6.22      4.29 o
  -5  17  11        0.00        0.51      3.95 o
  -4  17  11        4.08        1.36      2.49 o
  -3  17  11        1.14       -0.28      2.38 o
  -2  17  11       10.86       17.30      3.06 o
  -1  17  11        1.82        3.00      2.64 o
   0  17  11        2.41        2.42      2.32 o
   1  17  11        6.33        2.14      2.74 o
   2  17  11        0.61        1.46      2.62 o
  -4  18  11       16.16       22.51      5.45 o
  -3  18  11        3.98        7.22      2.89 o
  -2  18  11        1.82        5.40      2.74 o
  -1  18  11        5.79        4.00      2.73 o
   0  18  11        0.01        2.57      2.92 o
   1  18  11        3.22        3.60      2.96 o
 -10   0  12        1.84        3.34      4.25 o
  -8   0  12        7.91       17.84      4.55 o
  -6   0  12        9.23       15.74      3.77 o
  -4   0  12       43.72       52.62      4.80 o
  -2   0  12        6.84        4.50      2.36 o
   0   0  12      102.77       93.20      4.93 o
   2   0  12       31.89       38.43      3.17 o
   4   0  12       20.81       25.47      2.87 o
   6   0  12        0.06        0.09      2.02 o
 -10   1  12        5.74        4.86      2.95 o
  -9   1  12        0.51        1.78      2.56 o
  -8   1  12       47.63       55.54      4.41 o
  -7   1  12        1.17        0.00      2.05 o
  -6   1  12       56.13       59.79      4.05 o
  -5   1  12        4.70        5.49      2.83 o
  -4   1  12        4.78        4.13      1.80 o
  -3   1  12        5.24        4.86      1.69 o
  -2   1  12        3.06        2.10      1.46 o
  -1   1  12       19.17       16.43      1.50 o
   0   1  12        0.63        1.32      1.77 o
   1   1  12        0.01       -0.06      3.11 o
   2   1  12       14.60       15.00      1.56 o
   3   1  12        0.41        0.59      1.11 o
   4   1  12       22.38       26.31      2.00 o
   5   1  12        3.66        7.15      2.10 o
   6   1  12       19.36       21.50      2.23 o
 -10   2  12        6.65        4.74      6.56 o
  -9   2  12       16.97       18.08      6.65 o
  -8   2  12        0.95        3.96      2.45 o
  -7   2  12        0.60        0.49      2.19 o
  -6   2  12        2.95        3.23      2.15 o
  -5   2  12       14.19       15.90      2.45 o
  -4   2  12        8.52        7.85      2.12 o
  -3   2  12        2.41        3.05      1.64 o
  -2   2  12        3.00        2.78      1.19 o
  -1   2  12        3.36        0.36      1.26 o
   0   2  12       33.33       34.73      2.26 o
   1   2  12        7.71        6.64      1.33 o
   2   2  12        3.43        4.34      1.16 o
   3   2  12        2.19       -1.00      1.00 o
   4   2  12        8.75        8.94      1.49 o
   5   2  12        0.27       -0.83      1.31 o
   6   2  12        0.12       -1.48      1.48 o
 -10   3  12        0.37        0.78      2.84 o
  -9   3  12        7.21        7.04      2.97 o
  -8   3  12       11.58       13.08      2.98 o
  -7   3  12        5.63        8.18      2.50 o
  -6   3  12       34.03       36.10      3.34 o
  -5   3  12       25.09       24.14      2.74 o
  -4   3  12        8.51       11.80      3.22 o
  -3   3  12       27.26       30.35      3.04 o
  -2   3  12        0.10       -0.97      1.31 o
  -1   3  12       48.52       45.49      2.69 o
   0   3  12        0.24        0.63      1.14 o
   1   3  12        2.50        3.42      1.17 o
   2   3  12       39.17       37.76      1.86 o
   3   3  12        0.82       -0.87      0.98 o
   4   3  12        0.02        1.58      1.76 o
   5   3  12        0.23       -0.70      1.63 o
   6   3  12        5.39        4.39      1.58 o
 -10   4  12       11.74       14.54      4.80 o
  -9   4  12        5.28        3.00      2.71 o
  -8   4  12        8.20        5.72      6.50 o
  -7   4  12       18.65       17.04      2.96 o
  -6   4  12        7.98       11.86      2.87 o
  -5   4  12       26.71       32.47      3.01 o
  -4   4  12        2.44        3.73      1.51 o
  -3   4  12        9.65       10.27      1.62 o
  -2   4  12        2.23        1.91      1.46 o
  -1   4  12        9.70       11.04      1.66 o
   0   4  12        3.23        2.20      1.89 o
   1   4  12       26.43       21.80      1.74 o
   2   4  12        5.60        8.52      1.09 o
   3   4  12        1.58        0.90      2.14 o
   4   4  12        2.17        4.63      2.23 o
   5   4  12        0.61        0.17      2.23 o
   6   4  12        6.79        2.36      2.53 o
 -10   5  12        2.16        1.50      4.29 o
  -9   5  12       31.77       31.46      5.53 o
  -8   5  12        2.58        1.87      2.48 o
  -7   5  12       23.75       24.97      3.30 o
  -6   5  12        0.02       -0.98      1.73 o
  -5   5  12        0.56        1.58      1.55 o
  -4   5  12       23.98       25.45      2.39 o
  -3   5  12       31.43       42.04      2.96 o
  -2   5  12       27.73       27.79      2.38 o
  -1   5  12       15.06       14.06      1.75 o
   0   5  12       12.79       12.49      1.76 o
   1   5  12       28.03       23.67      1.97 o
   2   5  12        5.98        7.99      1.99 o
   3   5  12        5.40        1.54      2.27 o
   4   5  12       18.84       19.51      3.17 o
   5   5  12        1.65        4.37      2.57 o
   6   5  12        3.38        1.24      2.70 o
 -10   6  12        5.90        6.78      3.22 o
  -9   6  12        0.01        1.20      2.76 o
  -8   6  12        0.06        2.32      2.06 o
  -7   6  12       43.64       49.92      3.35 o
  -6   6  12        0.19       -1.45      1.45 o
  -5   6  12        4.11        4.24      1.70 o
  -4   6  12       13.12       13.92      2.28 o
  -3   6  12       21.14       18.58      3.15 o
  -2   6  12        2.99        1.82      1.48 o
  -1   6  12        1.08        1.64      1.34 o
   0   6  12       20.33       19.24      1.75 o
   1   6  12        1.70        4.08      1.78 o
   2   6  12        6.29        7.41      2.04 o
   3   6  12        6.93        7.16      2.70 o
   4   6  12        2.57        3.73      2.44 o
   5   6  12        0.81        3.26      2.70 o
  -9   7  12       38.65       39.86      3.52 o
  -8   7  12        7.44        8.62      2.45 o
  -7   7  12       11.31       11.21      2.42 o
  -6   7  12        0.64       -1.62      1.62 o
  -5   7  12        9.61       12.07      5.77 o
  -4   7  12        6.93        7.54      2.06 o
  -3   7  12        0.37       -1.50      1.50 o
  -2   7  12       22.21       21.90      2.25 o
  -1   7  12        4.49        4.32      1.82 o
   0   7  12        8.18        6.89      1.41 o
   1   7  12       23.61       22.57      2.87 o
   2   7  12        4.27        5.31      2.03 o
   3   7  12        2.63        0.60      2.36 o
   4   7  12        0.11        2.74      2.36 o
   5   7  12        1.89        6.69      2.96 o
  -9   8  12       19.68       29.64      4.12 o
  -8   8  12        5.66        6.60      2.39 o
  -7   8  12       20.85       31.46      3.66 o
  -6   8  12        2.09        2.80      3.56 o
  -5   8  12        9.50       13.70      2.54 o
  -4   8  12       33.99       36.56      3.16 o
  -3   8  12       12.52       13.78      2.16 o
  -2   8  12        2.30       -0.05      1.89 o
  -1   8  12        0.40        1.89      1.40 o
   0   8  12        9.78       11.49      3.97 o
   1   8  12       14.27       12.70      4.14 o
   2   8  12       39.48       38.34      3.26 o
   3   8  12        0.73       -2.25      4.01 o
   4   8  12        1.73        5.27      2.83 o
   5   8  12        2.75        5.92      2.96 o
  -9   9  12       13.52       27.49      5.92 o
  -8   9  12        9.09       10.44      3.18 o
  -7   9  12        0.45        0.55      2.41 o
  -6   9  12       21.15       29.09      3.32 o
  -5   9  12        0.04       -1.47      1.95 o
  -4   9  12        0.43       -0.92      2.62 o
  -3   9  12       11.52        8.72      2.11 o
  -2   9  12       49.01       51.00      3.36 o
  -1   9  12        3.39        3.16      1.55 o
   0   9  12       10.50       10.25      1.90 o
   1   9  12        0.60        0.36      1.94 o
   2   9  12       15.70       17.14      2.69 o
   3   9  12        7.59        0.43      2.11 o
   4   9  12        0.81        7.08      3.17 o
  -9  10  12       13.82       19.21      5.19 o
  -8  10  12        0.04        0.29      2.55 o
  -7  10  12        0.07       -1.65      2.33 o
  -6  10  12        2.45        3.13      3.97 o
  -5  10  12        0.00        1.79      2.09 o
  -4  10  12        1.30        2.50      2.00 o
  -3  10  12        6.28        3.88      1.97 o
  -2  10  12       17.38       15.62      2.24 o
  -1  10  12        6.44        7.60      1.81 o
   0  10  12        0.72       -0.09      1.34 o
   1  10  12       10.55       11.96      3.43 o
   2  10  12        7.90       12.39      3.43 o
   3  10  12        0.39       -0.69      2.74 o
   4  10  12        4.41        9.22      3.56 o
  -8  11  12        0.53        0.39      3.69 o
  -7  11  12        0.38       -2.27      2.27 o
  -6  11  12        5.54       12.68      3.17 o
  -5  11  12        7.75       11.86      4.48 o
  -4  11  12        2.36        3.83      2.18 o
  -3  11  12       23.28       34.32      3.06 o
  -2  11  12        5.54        4.66      1.96 o
  -1  11  12        0.53       -1.69      1.69 o
   0  11  12        2.72        4.43      1.63 o
   1  11  12        1.32       -0.17      2.83 o
   2  11  12       19.09       21.44      4.03 o
   3  11  12        6.92        4.89      3.26 o
  -8  12  12        2.45        8.45      4.67 o
  -7  12  12        1.42       -0.51      2.53 o
  -6  12  12        2.90        8.15      3.71 o
  -5  12  12        4.22        7.55      2.54 o
  -4  12  12        7.84       13.35      4.07 o
  -3  12  12        3.17        3.87      2.09 o
  -2  12  12        1.65        1.67      1.93 o
  -1  12  12        4.52        6.74      1.99 o
   0  12  12       59.02       68.72      3.75 o
   1  12  12        8.46        4.85      3.43 o
   2  12  12        4.75       -2.53      2.53 o
   3  12  12        2.61        1.46      3.00 o
  -7  13  12        2.49       -3.56      3.56 o
  -6  13  12        2.91        3.01      2.65 o
  -5  13  12        9.64       10.70      4.89 o
  -4  13  12        0.19       -0.51      2.09 o
  -3  13  12        2.97        0.36      1.96 o
  -2  13  12        1.35        4.33      2.09 o
  -1  13  12        0.48        0.92      1.95 o
   0  13  12       15.59       15.22      2.34 o
   1  13  12        0.75        4.33      3.26 o
   2  13  12        1.71        3.26      3.00 o
  -6  14  12        0.32        2.57      4.33 o
  -5  14  12        2.18        1.41      2.48 o
  -4  14  12        0.25        0.05      2.31 o
  -3  14  12        7.02        8.93      2.61 o
  -2  14  12        0.00        0.13      1.99 o
  -1  14  12        7.82        6.59      2.68 o
   0  14  12       34.42       35.31      3.15 o
   1  14  12        1.08       -2.32      3.34 o
  -5  15  12        0.31        2.92      4.29 o
  -4  15  12       15.81       18.43      3.75 o
  -3  15  12       13.86       13.96      2.93 o
  -2  15  12       26.24       40.57      3.72 o
  -1  15  12        2.04        1.43      2.13 o
   0  15  12       11.95       15.87      2.61 o
  -3  16  12        0.00        3.36      3.88 o
  -2  16  12        7.47        7.23      2.67 o
  -1  16  12        5.11        5.57      3.09 o
   0  16  12        3.08        2.49      2.74 o
  -2  17  12        1.47        3.04      3.26 o
  -1  17  12        2.41        4.67      3.13 o
  -9   0  13       33.29       36.75      5.96 o
  -7   0  13        3.00        3.13      3.60 o
  -5   0  13      264.93      323.42     13.60 o
  -3   0  13        3.96        2.27      2.57 o
  -1   0  13       41.50       49.33      2.96 o
   1   0  13       20.60       27.53      2.87 o
   3   0  13        5.68        2.53      1.80 o
   5   0  13        2.93        3.69      2.14 o
  -9   1  13        3.33       -0.94      2.64 o
  -8   1  13        0.59       -0.49      2.43 o
  -7   1  13       23.59       28.83      3.53 o
  -6   1  13       31.66       39.98      3.67 o
  -5   1  13       19.12       23.23      3.73 o
  -4   1  13        4.11        4.77      2.44 o
  -3   1  13       11.75        9.22      2.05 o
  -2   1  13        8.94       10.88      2.29 o
  -1   1  13       30.65       30.05      2.47 o
   0   1  13        2.32        1.19      1.32 o
   1   1  13        3.52        3.72      1.78 o
   2   1  13        7.88        7.02      1.40 o
   3   1  13       10.84        9.86      1.54 o
   4   1  13        3.16        4.14      1.44 o
   5   1  13       23.06       22.64      5.53 o
  -9   2  13        9.49       15.44      4.80 o
  -8   2  13        3.55        1.27      2.59 o
  -7   2  13       15.56        9.91      4.97 o
  -6   2  13        8.26       11.25      2.77 o
  -5   2  13       70.02       82.02      4.64 o
  -4   2  13       18.65       20.09      2.62 o
  -3   2  13        1.34        2.52      1.40 o
  -2   2  13        3.62        5.95      1.44 o
  -1   2  13        9.39        8.62      1.73 o
   0   2  13        1.48        1.30      1.15 o
   1   2  13        5.33        6.43      2.23 o
   2   2  13        0.00       -1.12      1.12 o
   3   2  13       15.66       12.29      1.97 o
   4   2  13        0.21        2.27      2.10 o
   5   2  13        1.13        1.33      2.32 o
  -8   3  13        3.55        0.46      2.57 o
  -7   3  13       32.78       42.35      3.88 o
  -6   3  13       34.66       36.66      3.61 o
  -5   3  13        3.63        4.50      2.28 o
  -4   3  13        0.41       -0.87      1.43 o
  -3   3  13       25.86       29.77      2.30 o
  -2   3  13       14.16       18.06      2.20 o
  -1   3  13        3.97       10.87      3.90 o
   0   3  13        6.45        5.81      1.43 o
   1   3  13        3.23        5.86      1.87 o
   2   3  13       22.92       21.49      2.59 o
   3   3  13       19.43       23.97      3.22 o
   4   3  13        0.02       -1.97      1.97 o
   5   3  13        1.50        0.13      2.40 o
  -8   4  13       23.32       29.00      6.35 o
  -7   4  13       15.14       11.77      2.90 o
  -6   4  13        0.06        1.85      2.38 o
  -5   4  13        2.34        5.38      1.85 o
  -4   4  13       43.70       50.41      3.86 o
  -3   4  13       47.05       49.29      3.35 o
  -2   4  13        3.80        3.06      1.68 o
  -1   4  13        5.33        6.79      1.78 o
   0   4  13       15.76       14.66      1.80 o
   1   4  13        4.36        3.40      1.69 o
   2   4  13        0.02        0.90      2.19 o
   3   4  13        8.31        5.57      2.49 o
   4   4  13        3.56        1.89      2.36 o
   5   4  13        7.42        5.66      2.83 o
  -8   5  13       10.87       10.98      2.53 o
  -7   5  13        1.23        0.35      1.92 o
  -6   5  13       23.92       32.35      3.22 o
  -5   5  13        0.93       -0.42      2.72 o
  -4   5  13        1.65        2.71      1.88 o
  -3   5  13        8.09        7.65      2.03 o
  -2   5  13       41.48       43.02      2.97 o
  -1   5  13        0.22        1.14      1.38 o
   0   5  13        2.76        1.52      2.38 o
   1   5  13        0.01        0.41      1.97 o
   2   5  13        0.10        0.86      2.14 o
   3   5  13        1.57       -2.10      2.10 o
   4   5  13        4.35        7.55      2.87 o
  -8   6  13       43.39       49.47      4.57 o
  -7   6  13        1.33        1.94      2.09 o
  -6   6  13        0.73       -0.05      2.32 o
  -5   6  13        2.05        2.98      2.01 o
  -4   6  13        5.68        9.05      2.22 o
  -3   6  13       49.00       50.96      4.42 o
  -2   6  13        4.63        3.82      2.59 o
  -1   6  13        1.61        2.31      1.56 o
   0   6  13       10.18       10.68      1.61 o
   1   6  13        1.71        3.16      1.93 o
   2   6  13        2.44        0.17      2.23 o
   3   6  13        0.73       -2.10      2.10 o
   4   6  13        7.40        7.89      2.96 o
  -8   7  13        4.58        6.09      3.01 o
  -7   7  13        6.04        6.21      2.30 o
  -6   7  13       26.45       24.05      3.27 o
  -5   7  13        5.60        8.11      2.42 o
  -4   7  13        5.15        6.81      2.22 o
  -3   7  13        0.23       -0.88      1.76 o
  -2   7  13       21.09       25.56      2.52 o
  -1   7  13       42.46       41.27      5.21 o
   0   7  13        1.28        2.09      3.26 o
   1   7  13        7.59        8.03      2.29 o
   2   7  13       16.19       18.44      2.68 o
   3   7  13        2.21        3.60      2.70 o
   4   7  13        7.29        7.33      3.13 o
  -8   8  13       36.98       38.85      6.43 o
  -7   8  13        0.54        3.04      3.97 o
  -6   8  13        2.02        3.90      2.60 o
  -5   8  13        0.80       -1.64      1.88 o
  -4   8  13       16.11       19.66      2.70 o
  -3   8  13       20.13       18.52      2.89 o
  -2   8  13        7.83        9.94      2.05 o
  -1   8  13        8.66       12.28      2.01 o
   0   8  13       42.79       43.74      4.80 o
   1   8  13        6.47       -0.51      2.74 o
   2   8  13        0.34        1.03      2.70 o
   3   8  13       23.20       21.61      3.90 o
  -7   9  13        0.81       -0.40      2.56 o
  -6   9  13       59.71       72.72      4.93 o
  -5   9  13       20.10       23.34      3.09 o
  -4   9  13        0.04       -1.82      1.82 o
  -3   9  13        0.02       -0.54      2.10 o
  -2   9  13        8.12        5.25      1.98 o
  -1   9  13       20.79       27.67      4.78 o
   0   9  13        0.68       -2.53      2.53 o
   1   9  13        3.99        3.52      2.96 o
   2   9  13        3.67        0.69      2.74 o
   3   9  13        1.24        1.50      3.04 o
  -7  10  13        1.29       -1.76      4.20 o
  -6  10  13        6.40        5.29      2.68 o
  -5  10  13        0.55        1.71      2.38 o
  -4  10  13        4.50        5.12      2.17 o
  -3  10  13        9.29       16.10      2.59 o
  -2  10  13        1.18       -0.02      1.72 o
  -1  10  13        0.62        2.34      1.66 o
   0  10  13       25.38       28.39      4.42 o
   1  10  13        8.62        8.75      3.56 o
   2  10  13        2.61       -0.21      3.09 o
  -6  11  13       52.89       66.29      4.93 o
  -5  11  13       18.82       26.64      3.54 o
  -4  11  13        0.15       -2.12      2.12 o
  -3  11  13       17.20       13.82      2.50 o
  -2  11  13       23.88       25.49      2.82 o
  -1  11  13        0.60       -1.75      2.12 o
   0  11  13        1.10       -1.84      2.83 o
   1  11  13       19.96       18.27      4.33 o
  -5  12  13       25.61       35.44      3.82 o
  -4  12  13       48.23       60.37      4.34 o
  -3  12  13        1.37        4.01      2.30 o
  -2  12  13        2.33        1.40      2.01 o
  -1  12  13       24.87       33.27      5.32 o
   0  12  13       23.05       20.84      4.46 o
  -4  13  13        0.30        3.10      3.34 o
  -3  13  13        1.33        1.98      2.28 o
  -2  13  13       15.17       14.95      2.70 o
  -1  13  13        3.85        8.10      3.37 o
  -3  14  13        0.01        2.23      3.17 o
  -2  14  13        3.85        6.30      3.09 o
  -1  14  13        2.99        6.60      2.83 o
  -2  15  13       44.98       56.99      5.40 o
  -6   0  14       14.98       21.53      4.50 o
  -4   0  14       94.97       98.34      7.03 o
  -2   0  14        1.22        0.73      1.61 o
   0   0  14        4.77        4.42      2.14 o
   2   0  14       33.12       41.17      3.73 o
  -7   1  14        0.01       -1.70      2.29 o
  -6   1  14        8.19        9.91      2.72 o
  -5   1  14        0.14       -2.08      2.08 o
  -4   1  14        3.35        3.19      2.24 o
  -3   1  14        4.37        3.21      1.59 o
  -2   1  14       28.72       28.80      2.17 o
  -1   1  14        3.68        2.18      1.29 o
   0   1  14       43.95       55.74      3.00 o
   1   1  14        0.19        3.95      1.43 o
   2   1  14        0.41       -0.30      1.32 o
   3   1  14        1.78        0.86      1.97 o
  -7   2  14       11.53       10.76      2.94 o
  -6   2  14        0.13       -0.26      2.21 o
  -5   2  14        2.10        6.49      2.41 o
  -4   2  14       61.34       68.54      3.46 o
  -3   2  14        2.37       -0.49      1.50 o
  -2   2  14        1.31       -0.78      2.94 o
  -1   2  14        5.61        7.42      1.40 o
   0   2  14        4.35        4.39      1.54 o
   1   2  14        1.65       -1.17      1.17 o
   2   2  14       21.30       22.81      3.26 o
   3   2  14        0.40       -1.89      1.97 o
  -7   3  14        2.57        0.74      2.55 o
  -6   3  14        2.15        2.29      2.35 o
  -5   3  14        3.70        2.08      1.83 o
  -4   3  14       32.05       37.33      2.77 o
  -3   3  14       24.51       32.72      3.03 o
  -2   3  14       11.06       12.12      2.21 o
  -1   3  14        6.66        6.97      1.73 o
   0   3  14       23.72       22.00      2.08 o
   1   3  14        0.32       -1.89      1.89 o
   2   3  14        0.71        0.69      2.23 o
   3   3  14        0.00        0.04      2.02 o
  -7   4  14        1.69        3.89      2.13 o
  -6   4  14        4.39        4.20      2.82 o
  -5   4  14        1.19        1.34      1.85 o
  -4   4  14        0.12        0.38      1.66 o
  -3   4  14       21.95       29.34      5.45 o
  -2   4  14        4.84        2.36      1.86 o
  -1   4  14        2.18        0.05      1.58 o
   0   4  14        5.35        5.07      1.24 o
   1   4  14        1.31        3.73      2.40 o
   2   4  14        5.59        7.08      2.62 o
   3   4  14        0.00       -1.59      2.19 o
  -7   5  14        4.08        0.47      3.60 o
  -6   5  14        5.03        0.46      1.95 o
  -5   5  14       45.57       49.89      3.22 o
  -4   5  14        0.69        1.93      2.87 o
  -3   5  14        2.25       -1.79      2.01 o
  -2   5  14       14.13       16.13      2.44 o
  -1   5  14       13.12       17.67      4.42 o
   0   5  14        0.21        1.50      2.40 o
   1   5  14        8.92        8.75      2.83 o
   2   5  14        2.81        6.52      2.79 o
   3   5  14        0.19       -0.99      2.27 o
  -6   6  14        0.30       -1.09      2.37 o
  -5   6  14        7.83       10.08      3.34 o
  -4   6  14        2.26        1.02      2.10 o
  -3   6  14       58.54       71.53      4.22 o
  -2   6  14       33.34       38.79      3.12 o
  -1   6  14        1.53        1.83      1.73 o
   0   6  14        4.07        8.19      3.13 o
   1   6  14        2.87        0.34      2.57 o
   2   6  14       13.93        6.95      3.00 o
  -6   7  14        4.88        6.13      2.76 o
  -5   7  14        4.08        4.27      2.38 o
  -4   7  14        7.75       14.92      3.80 o
  -3   7  14        0.04        3.53      2.44 o
  -2   7  14       91.84      110.76      4.93 o
  -1   7  14        6.63        4.76      1.91 o
   0   7  14       12.42       17.24      3.77 o
   1   7  14        5.00        3.65      2.92 o
   2   7  14        0.40       -2.44      2.62 o
  -6   8  14        0.10       -3.39      3.39 o
  -5   8  14        0.14       -0.42      2.85 o
  -4   8  14       22.91       37.28      5.02 o
  -3   8  14       78.52      100.70      4.94 o
  -2   8  14       17.61       22.96      2.75 o
  -1   8  14        5.65        1.46      2.42 o
   0   8  14        5.83        4.93      3.22 o
   1   8  14       29.28       34.82      4.72 o
  -5   9  14        5.35        1.84      3.56 o
  -4   9  14       19.93       21.77      3.19 o
  -3   9  14        8.76       10.50      3.92 o
  -2   9  14        1.47       -2.10      2.10 o
  -1   9  14       10.24        7.33      3.52 o
   0   9  14        0.02       -0.34      3.17 o
  -5  10  14       42.83       44.09      5.62 o
  -4  10  14        0.01       -2.66      2.66 o
  -3  10  14        0.28        0.44      2.66 o
  -2  10  14        4.59        6.32      2.16 o
  -4  11  14       22.60       30.88      4.67 o
  -3  11  14        1.70        4.03      3.00 o
  -2  11  14        2.07        6.39      2.87 o
  -3  12  14        5.51        6.65      3.30 o
  -2  12  14        3.66        3.30      2.87 o
  -5   0  15        8.83        9.56      3.69 o
  -3   0  15        0.42       -0.69      1.82 o
  -1   0  15        0.14       -1.54      1.97 o
   1   0  15       11.43        9.95      2.53 o
  -5   1  15        0.52       -1.23      2.19 o
  -4   1  15        0.04       -1.44      1.77 o
  -3   1  15       13.52       18.03      2.19 o
  -2   1  15        3.36        2.00      1.52 o
  -1   1  15        7.66       12.40      3.43 o
   0   1  15        4.66        4.93      1.71 o
   1   1  15        8.83        8.76      1.77 o
  -5   2  15        0.56       -1.85      1.85 o
  -4   2  15        0.62        0.46      1.79 o
  -3   2  15        6.29        7.86      3.07 o
  -2   2  15        9.05        7.59      1.64 o
  -1   2  15        1.93        0.59      3.24 o
   0   2  15       29.73       32.07      2.79 o
   1   2  15       12.23        7.38      2.92 o
  -5   3  15        0.08        0.30      3.17 o
  -4   3  15        0.32        2.72      3.69 o
  -3   3  15        9.97       14.89      3.11 o
  -2   3  15        0.20        2.14      5.32 o
  -1   3  15       20.10       23.39      1.95 o
   0   3  15        0.54        3.26      2.70 o
   1   3  15        0.34       -2.10      2.23 o
  -5   4  15        5.19        1.93      3.22 o
  -4   4  15        3.06        2.44      2.24 o
  -3   4  15        3.55        4.09      2.25 o
  -2   4  15       12.76       20.66      3.97 o
  -1   4  15        0.61       -0.26      1.70 o
   0   4  15        7.36       15.44      3.43 o
   1   4  15        0.82       -2.27      2.27 o
  -5   5  15        2.93       -1.97      3.22 o
  -4   5  15        5.93        5.49      3.26 o
  -3   5  15       27.62       35.48      3.30 o
  -2   5  15       66.68       74.38      4.29 o
  -1   5  15       65.28       69.47      3.82 o
   0   5  15        1.85       -1.72      2.49 o
  -4   6  15        0.95        0.04      3.00 o
  -3   6  15       21.92       23.11      4.03 o
  -2   6  15        2.36        6.35      2.28 o
  -1   6  15        2.57        6.73      3.56 o
  -4   7  15        0.13        1.24      3.04 o
  -3   7  15       13.46       14.97      3.56 o
  -2   7  15        3.22        2.53      2.70 o
  -3   8  15        6.57        7.89      3.26 o
  -2   8  15        0.57       -2.27      2.36 o
 
